# Supplementary material for: Territorial choruses of giant otter groups (Pteronura brasiliensis) encode information on group identity
Source: PLoS One. 2017 Oct 12;12(10):e0185733. doi: 10.1371/journal.pone.0185733 (PMC5638252; doi:10.1371/journal.pone.0185733)
Supplement: S1 Table — (XLSX) [file pone.0185733.s001.xlsx]

## Sheet: S1 Table
S1 Table. Origin and composition of giant otter groups in our study.
Year	Social Group	# Individuals	Age classes	Sex (m,f,?)
2011	Zoo Duisburg	6	2 adults, 1 subadult, 3 juveniles	3,3,0
2011	Zoo Dortmund	6	2 adults, 4 cubs	4,2,0
2011	Zoo Hagenbeck	8	2 adults, 1 subadult, 5 juveniles	4,4,0
2011	Cocha Salvador	15	4 adults, 1 subadult, 2 juveniles, 6 cubs, 2 unknown	5,3,7
2011	Cocha Cashu	5	2 adults, 2 subadults, 1 juvenile	4,1,0
2012	Cocha Tres Chimbadas	6	2 adults, 4 subadults	1,1,4
2012	Cocococha	11	2 adults, 2 cubs, 7 unknown	1,1,9
2012	Cocha Sandoval	9	2 adults, 1 subadult, 4 juveniles, 2 cubs	2,1,6
