# Supplementary material for: Territorial choruses of giant otter groups (Pteronura brasiliensis) encode information on group identity
Source: PLoS One. 2017 Oct 12;12(10):e0185733. doi: 10.1371/journal.pone.0185733 (PMC5638252; doi:10.1371/journal.pone.0185733)
Supplement: S2 Table — (XLSX) [file pone.0185733.s002.xlsx]

## Sheet: group choruses
S2 Table. MFCC-data for group choruses.
Call number	Behavioural context	Social group	Origin	MFCC_01	MFCC_02	MFCC_03	MFCC_04	MFCC_05	MFCC_06	MFCC_07	MFCC_08	MFCC_09	MFCC_10	MFCC_11	MFCC_12	MFCC_13	MFCC_14	MFCC_15	MFCC_16	MFCC_17	MFCC_18	MFCC_19	MFCC_20	MFCC_21	MFCC_22	MFCC_23	MFCC_24	MFCC_25	MFCC_26	MFCC_27
1	alarm	Cocha Cashu	wild	9.39981	-6.38131	-8.18714	-0.969952	-3.54199	-2.34381	-1.22216	-1.62232	-1.1239	-1.30826	-1.60133	-1.98366	-0.176158	-2.13311	-0.91027	-1.06259	-0.555197	-1.10722	-0.0634288	0.0386831	0.0165984	-0.00740375	0.118569	0.374113	-0.455668	0.195883	-0.0552033
2	alarm	Cocha Cashu	wild	10.0438	-6.13128	-7.10169	-0.162921	-2.74633	-1.71364	-1.18379	-1.37967	-0.456188	-0.983771	-1.26962	-1.52521	0.243581	-1.39157	-0.328762	-0.438138	0.176472	-0.408993	0.166963	-0.38144	-0.177806	0.0147792	-0.296669	-0.110407	-0.420649	0.122067	-0.425992
3	alarm	Cocha Cashu	wild	8.45919	-7.05438	-5.93656	-1.31522	-3.38388	-1.47896	-2.64281	-1.37588	0.273343	-1.69394	-1.98349	-1.66003	0.00326791	-1.78611	-1.18323	-1.02036	0.160713	-0.444663	0.105574	-0.287149	-0.178104	-0.209861	-0.685415	-0.46557	-0.324267	0.351232	-0.703599
4	alarm	Cocha Cashu	wild	10.658	-5.86866	-7.94489	-0.848776	-3.18523	-2.13173	-1.81339	-1.59948	-1.27211	-1.69601	-1.35614	-1.72711	-0.409295	-1.36148	-0.347436	-1.13265	-0.556668	-0.603853	0.0780925	-0.218033	-0.205417	0.103287	-0.147586	-0.0197666	-0.202668	0.188144	-0.484969
5	alarm	Cocha Cashu	wild	10.6313	-9.23121	-6.24884	1.38513	-4.01311	-2.7713	-0.864629	-0.446663	-1.63159	-1.99129	-1.4937	-0.213504	-1.23733	-1.32351	0.249489	-0.562381	-0.743295	-0.0192394	0.152931	-0.60211	-0.31246	-0.583498	-0.103986	-0.199298	-0.182676	-0.157128	-0.132376
6	alarm	Cocha Cashu	wild	9.05892	-2.0113	-8.40895	-3.55595	-2.30237	-2.22018	-1.79867	-1.35757	-2.10793	-1.37654	-0.495799	-1.4709	-1.30122	-1.16354	-0.610793	-1.41856	-0.763105	-0.564937	0.120739	-0.566745	0.36792	-0.119592	-0.189847	-0.149955	0.412736	-0.0512171	0.0744977
7	alarm	Cocha Cashu	wild	10.3616	-5.85242	-7.38556	-0.0128698	-1.73783	-1.51321	-0.579812	-0.808801	-1.6267	-0.619625	-0.731967	-1.06166	-0.464745	-0.737008	-0.159561	-0.625765	-0.46158	-0.677058	0.0526238	-0.664567	-0.438736	-0.286553	0.296866	-0.125588	0.193823	0.203534	0.248227
8	alarm	Cocha Cashu	wild	10.6197	-3.00065	-6.94731	-0.588159	-1.91636	-2.83651	-1.12216	-0.177039	-1.06908	-1.0752	-0.592166	-1.07056	-0.510382	-0.788942	-0.444461	-1.00885	-0.421501	-0.796586	0.0988559	-0.460214	-0.338354	-0.721193	0.168763	-0.0521431	0.0150443	-0.0268066	0.465229
9	alarm	Cocha Cashu	wild	11.5527	-0.498633	-5.70978	-0.947911	-0.74611	-0.489658	-0.244504	-0.230748	-0.260326	0.535147	0.100775	-1.16875	-0.28023	-0.00960893	0.205103	-0.811371	0.195703	-0.00859692	0.316308	-0.341288	0.387538	-0.0143363	-0.204423	-0.665979	-0.00199887	0.0764565	0.103926
10	alarm	Cocha Cashu	wild	11.6049	-4.6523	-6.13037	-0.230683	-3.14884	-2.37402	-0.501024	-0.785481	-1.61251	-0.790265	-0.985341	-1.01606	-0.527578	-0.941854	-0.48108	-0.485204	-0.137017	-0.29009	0.318502	-0.388308	-0.105858	0.0572561	0.350527	-0.157458	0.264066	0.146071	-0.00984415
11	alarm	Cocha Cashu	wild	10.6001	-4.90494	-6.51497	-0.401131	-2.53844	-2.03317	-0.985414	-0.672585	-0.904036	-0.947146	-1.743	-0.971972	-0.567105	-1.56207	-0.411417	-0.31806	-0.777622	-0.379519	0.815348	-0.88952	-0.567445	0.417847	0.147013	-0.713266	0.419588	0.152621	-0.304434
12	alarm	Cocha Cashu	wild	9.31262	-8.75136	-3.65707	0.764353	-2.85817	-1.1511	-1.20073	0.492876	-0.819685	-1.52512	0.628705	-0.636268	-1.40083	-0.474006	-0.536944	-0.408754	0.519531	-0.25385	0.196084	-0.458909	0.119532	0.11649	-0.290316	-0.11348	0.500365	-0.286143	-0.0143551
13	alarm	Cocha Cashu	wild	10.4802	-8.52405	-5.74079	0.4477	-3.39523	-1.05737	-1.63654	-1.83944	-0.352976	-0.12907	-2.07939	-0.750345	0.153355	-2.15021	-1.39292	0.158482	-0.687477	-0.913588	0.334669	-1.07594	-0.597375	0.142226	-0.54146	-0.402662	0.465328	-0.091109	-0.177523
14	alarm	Cocha Cashu	wild	11.8132	-7.76657	-5.83138	-0.387112	-3.69918	-1.23885	-1.21648	-0.664808	-1.44562	-1.05649	-0.497458	-0.879179	-1.16181	-0.447262	-0.376155	-0.574955	-0.223106	-0.316926	0.190342	-0.583223	-0.186735	0.0924571	-0.435849	-0.18247	0.34403	-0.357436	-0.0316034
15	alarm	Cocha Cashu	wild	10.9702	-8.471	-7.34244	0.893489	-2.64855	-2.38008	-1.36449	-0.588398	-0.948756	-0.690474	-1.45378	-0.807435	-0.675368	-1.35989	-0.418438	-0.181441	-0.395647	-0.33566	0.515298	-0.440481	-0.159769	0.271734	0.00363553	-0.239902	0.408122	-0.0176254	-0.144389
16	alarm	Cocha Cashu	wild	11.5411	-7.26792	-5.29561	0.365187	-3.7455	-1.43676	-1.28154	-0.677771	0.290871	-1.18115	-1.71996	0.414712	-0.572244	-1.47293	0.456653	-0.338794	-0.443847	-0.10927	0.149626	-0.222396	0.137071	-0.45059	0.166001	-0.377151	-0.410269	0.0768751	0.120751
17	alarm	Cocha Cashu	wild	11.2953	-3.27732	-7.47905	-1.84917	-2.20268	-2.18021	-1.50456	-0.683117	-1.07745	-1.01305	-0.990925	-1.11848	-1.11438	-1.21088	-0.213595	-0.875066	-0.794195	-0.672831	0.315166	-0.456635	-0.119973	-0.262486	0.277194	-0.182475	-0.162942	-0.340313	0.243835
18	alarm	Cocha Cashu	wild	10.8727	-5.92518	-7.37893	0.162801	-3.45162	-3.79671	-1.01322	-0.927279	-1.53224	-0.783504	-1.76996	-1.30185	-0.331871	-2.0264	-1.12118	-0.461112	-0.798318	-0.908223	0.302019	-0.8553	-0.0900666	-0.29446	-0.854977	-0.616928	0.0280676	-0.529069	-0.293601
19	alarm	Cocha Cashu	wild	5.84896	-11.5013	0.411278	-1.71081	-4.13413	-0.955482	-2.38643	0.647213	-2.58829	-0.789308	0.56481	-2.27782	-0.224327	-0.123339	-1.87565	-0.402461	-0.185934	-0.488431	-0.405099	-0.226899	0.880871	-0.656219	-0.189529	0.676816	-0.409236	-0.114242	0.527903
20	alarm	Cocha Cashu	wild	12.3104	-7.49486	-5.61246	1.55918	-3.60026	-1.93013	-0.765737	-0.702904	-0.756687	-0.152357	-1.38816	-0.270539	0.116858	-1.18002	-0.962773	-0.460571	-0.44696	-0.151532	0.493519	0.199035	0.465024	0.440555	0.115785	0.0340732	0.431068	0.0994236	-0.152889
21	alarm	Cocha Cashu	wild	10.406	-10.2256	-3.27834	1.83398	-3.78767	-1.47817	-1.4211	-0.512137	-0.907313	-1.28967	-0.848921	-0.542028	-0.186464	0.423179	-0.250065	-0.776591	-0.329412	-0.337332	0.282987	-0.205708	-0.529942	-0.104675	0.296304	-0.222261	0.250526	0.0246293	-0.533159
22	alarm	Cocha Cashu	wild	11.0001	-10.0403	-5.33317	-0.0633658	-5.13433	-0.798969	-1.39899	-2.12595	-1.06366	-1.0296	-1.76413	-0.671903	-1.00875	-1.04534	-0.836768	-1.50061	-0.555965	-0.298967	-0.228178	-0.524338	-0.557465	-0.645348	-0.0357667	-0.33654	-0.194295	0.0764618	0.0578908
23	alarm	Cocha Cashu	wild	10.8888	-2.91776	-6.30351	-0.882671	-2.01891	-2.66111	-1.08301	-0.25783	-1.38621	-0.587417	-0.394159	-0.766393	-0.335203	-0.351023	0.100751	-0.50718	-0.697163	-0.577761	0.319616	-0.29176	-0.1936	-0.200244	0.424062	-0.305793	-0.210406	-0.229738	0.174372
24	alarm	Cocha Cashu	wild	12.1453	-8.06574	-6.15763	0.617021	-3.37522	-0.997637	-1.61484	-1.53619	-0.293371	-0.453765	-2.0687	-0.454723	-0.610865	-1.3428	-0.554858	-0.611477	-0.326982	-0.0454241	-0.0163452	-0.191032	0.0890876	-0.208527	0.0571391	0.151677	0.0139505	0.0350687	0.123482
25	alarm	Cocha Cashu	wild	9.96391	-8.78863	-6.21946	-0.554609	-3.41953	-0.510048	-1.8646	-1.61017	-0.142151	-1.32656	-1.67969	-0.862464	-1.47374	-1.04647	-0.295667	-1.00278	0.0484216	-0.343783	-0.268059	0.0280755	-0.158871	-0.347015	0.698987	-0.185137	-0.444699	0.0903163	-0.114994
26	alarm	Cocha Cashu	wild	9.18732	-8.75898	-6.92742	-0.830293	-4.09075	-1.96846	-0.780411	-1.28771	-0.781584	-1.23422	-1.94647	-0.807407	-0.480193	-1.6895	-0.35522	-0.745468	-0.586389	-0.296961	0.171563	-0.435455	0.0357904	-0.179655	-0.301825	0.0234221	0.0370551	-0.178701	-0.436541
27	alarm	Cocha Cashu	wild	9.95237	-7.38189	-8.59575	-2.02857	-2.36962	-1.00932	-2.4918	-1.20618	0.106142	0.0570328	-1.40653	-0.945929	0.188768	-0.276806	-0.93621	-0.93841	0.175802	0.163246	0.172606	-0.103833	0.0273237	0.140823	0.00931035	-0.433706	-0.499672	0.116994	-0.160366
28	alarm	Cocha Cashu	wild	9.85511	-5.78711	-7.46544	-1.57965	-2.78734	-1.98107	-1.39974	-1.75784	-1.16055	-0.654449	-1.72623	-1.13004	0.0743065	-1.27587	-1.10183	-0.43203	-0.385654	-0.662869	0.434446	-0.161268	-0.156199	0.0346132	0.102431	-0.718359	0.00595593	0.158931	-0.0697205
29	alarm	Cocha Cashu	wild	11.0795	-0.634154	-7.12357	-2.86276	-0.966281	-1.34942	-1.53269	-0.415307	-0.466989	-0.690403	-0.804652	-0.659412	-0.281279	-0.633566	-0.860451	-0.846722	-0.339646	-0.582173	-0.196496	-0.219047	-0.100625	-0.186212	-0.166751	-0.369494	-0.114375	0.0917391	-0.0672396
30	alarm	Cocha Cashu	wild	11.472	-7.57681	-7.30089	0.371683	-2.98435	-1.92223	-0.389251	-0.646657	-0.289931	0.257121	-1.85342	-0.761661	0.425327	-1.44203	-1.06039	0.458506	-0.150343	-0.354901	0.889726	0.140035	-0.151963	0.562777	0.506104	0.163302	0.639279	0.470987	0.202381
31	alarm	Cocha Cashu	wild	11.4818	-7.88631	-6.27018	1.198	-2.50533	-1.99901	-0.264013	0.167205	0.126613	-0.0435439	-0.990299	0.203685	0.620571	-0.632174	-0.0654879	0.508032	0.206711	0.364092	0.684733	-0.0292226	0.923894	1.03061	0.454323	0.738749	1.10694	0.461261	0.522572
32	alarm	Cocha Cashu	wild	11.2664	-7.74245	-7.14768	-0.125372	-3.53481	-1.04143	-1.1791	-1.75306	-0.785596	-0.38221	-2.44107	-1.57607	-0.680945	-1.35572	-1.23673	-0.954102	-0.882419	-0.568446	0.0251001	-0.761457	-0.807273	-0.250118	-0.363808	-0.466732	-0.0551725	0.0801486	-0.0937066
33	alarm	Cocha Cashu	wild	9.34899	-9.42071	-3.01553	-0.150859	-4.41822	-1.10504	-1.18606	-0.248471	-1.63123	-1.50147	-0.258021	-1.80777	-1.51082	-0.327215	-1.16411	-0.995783	-0.0693108	-0.695985	-0.0242585	-0.714725	0.316451	-0.176282	-0.875145	0.0811975	0.0880604	-0.722553	-0.065064
34	alarm	Cocha Cashu	wild	8.48687	-2.82253	-7.34417	-2.41287	-2.07495	-1.51572	-1.06504	-0.663344	-0.133455	-0.911659	-1.1588	-1.70842	-1.06233	-1.02427	0.110585	-1.1106	-0.681686	-0.636693	0.191117	-0.415743	-0.0310252	0.00487246	0.0938033	-0.0331449	-0.0552401	0.116485	0.129983
35	alarm	Cocha Cashu	wild	10.7363	-2.92268	-7.63878	-1.72967	-1.73428	-1.5042	-0.909711	-1.05525	-1.28141	-1.02386	-0.964476	-1.81546	-0.705692	-1.18225	-0.651458	-1.1231	-0.478902	-0.795127	-0.265828	-0.503331	-0.532747	-0.309927	-0.563085	-0.366689	-0.382036	0.14835	-0.13157
36	alarm	Cocha Cashu	wild	10.6195	-5.83945	-7.38074	-1.61983	-3.65412	-1.86421	-0.96162	-1.77088	-1.12922	-0.758879	-1.79471	-1.89824	-0.518481	-1.67521	-0.712275	-0.730663	-0.533838	-0.760864	0.035715	-0.42913	-0.325046	-0.00810121	-0.129803	-0.0175084	-0.214416	0.0655206	-0.529941
37	alarm	Cocha Cashu	wild	11.6072	-7.43455	-5.53114	-0.692082	-4.12762	-1.66142	-2.01389	-1.28822	-0.524142	-1.5749	-2.09001	-0.94221	-1.10929	-1.11899	-1.15797	-1.35172	-0.690552	-0.637312	-0.827289	-0.908847	-0.75772	-0.536108	-0.304129	-0.582141	-0.287389	-0.0611788	-0.276739
38	alarm	Cocha Cashu	wild	9.71141	-11.5764	-4.75285	-0.753996	-4.63288	-0.519514	-2.20583	-0.866834	-0.895948	-1.04532	-1.337	-0.822943	-0.954305	-0.81892	-0.218345	0.097325	0.326442	0.409218	0.397432	0.340739	0.116303	0.348443	0.643877	0.191445	0.347255	0.395463	-0.0879183
39	alarm	Cocha Cashu	wild	9.80096	-7.28141	-4.87581	1.00761	-2.94514	-1.72502	-0.100583	-0.488529	-0.0126814	-0.835142	-1.20793	0.125	0.00439628	-0.836618	-0.302837	-0.355751	-0.3788	0.485549	0.50403	0.325005	-0.0373879	-0.0316975	0.537252	0.169587	0.318945	0.529554	0.242596
40	alarm	Cocha Salvador	wild	10.2014	-9.75852	-2.40809	0.299578	-4.44862	-0.261665	-2.38824	-1.48474	0.192234	-0.895529	-0.984235	-1.16344	-0.598194	0.24978	-0.0104655	-0.450815	0.149028	-0.391431	0.744273	0.641828	0.0179856	0.477492	0.415972	0.0101413	-0.520395	0.278364	0.276606
41	alarm	Cocha Salvador	wild	11.5019	-5.81883	-6.03219	0.0504399	-3.99626	-2.98368	-1.79362	-1.00175	-0.629071	-0.773889	-1.06846	-1.2424	-0.561685	-1.03661	-0.130175	-0.978442	-0.695143	-0.530027	0.506852	0.198545	-0.258529	0.299431	0.387852	-0.0523852	-0.461843	0.742688	-0.00591266
42	alarm	Cocha Salvador	wild	10.8929	-4.65908	-7.23643	-0.932959	-3.75102	-3.19237	-1.91854	-1.94641	-1.62728	-0.930765	-1.21566	-2.2046	-0.648811	-0.887501	-0.222718	-0.685553	-0.382952	-1.55252	-0.685046	0.0100444	0.18843	0.489935	0.614518	0.621189	-0.199858	0.588403	0.0792686
43	alarm	Cocha Salvador	wild	7.47931	-2.7215	-7.12882	-1.38338	-0.837605	-2.65406	-1.84213	-0.771052	-0.887919	-1.85751	-0.46701	-1.11547	-0.374502	-0.921664	0.355714	-0.9144	-0.53532	-0.607487	0.551367	0.404339	0.350719	0.403564	0.242405	0.302458	-0.179729	0.339568	0.0680269
44	alarm	Cocha Salvador	wild	8.49801	-3.37658	-5.18463	0.115469	-1.30273	-1.4163	-0.0635832	-1.04076	-0.751545	-0.362319	0.200796	-1.04589	0.326654	-0.197962	0.0318268	-0.999895	0.242955	-0.159254	0.169429	-0.154259	-0.131971	-0.134299	0.00258007	0.515561	0.0919515	0.464465	-0.147727
45	alarm	Cocha Salvador	wild	10.8574	-7.4307	-8.04215	-0.769323	-3.33989	-2.55199	-2.6116	-1.65707	-1.06618	-1.14922	-1.39765	-1.65317	-0.721578	-0.749664	-0.140183	-0.629127	0.00672449	-0.497205	-0.389374	-0.191106	-0.28586	0.0646767	0.425514	0.446261	-0.169337	0.820261	0.257564
46	alarm	Cocha Salvador	wild	11.3342	-7.22922	-4.68406	-1.25317	-4.99005	-1.7035	-1.7983	-2.13248	-1.74346	-0.451088	-0.861083	-1.42108	-0.716925	-0.130348	-0.462772	-0.904959	-0.243218	-0.545534	0.0466677	0.426902	0.15127	0.334981	0.394627	0.25362	-0.0227628	0.331579	-0.155665
47	alarm	Cocha Salvador	wild	8.55908	-3.79931	-3.37765	-1.62342	-1.47123	-0.372516	-1.63048	-0.0654342	0.979781	-1.24998	-0.0567325	-0.146005	-0.206402	-0.760041	0.094706	-0.612353	0.350107	-0.548092	0.0675476	0.244884	0.0560888	0.264494	-0.121968	0.14047	0.00876393	0.263306	0.0251649
48	alarm	Cocha Salvador	wild	11.2948	-9.05631	-4.21894	2.64883	-3.45028	-2.40559	-1.8558	-1.25202	0.181021	-0.23073	-2.34886	-0.78345	0.302108	-0.919758	-0.760641	-0.00722617	-0.244033	-0.435357	0.30591	-0.117579	0.123951	0.469835	-0.00730374	-0.402447	0.47956	0.276897	-0.154648
49	alarm	Cocha Salvador	wild	9.91895	-6.08509	-4.30215	1.95294	-1.82886	-2.07843	-1.09499	-0.212027	0.529128	-0.550988	-1.15539	-0.450684	0.407415	-0.681314	-0.671387	-0.3104	0.194699	-0.418688	0.0810566	0.000145825	0.0845748	-0.164509	-0.0275866	-0.260541	0.299598	0.108941	0.141849
50	alarm	Cocha Salvador	wild	11.3408	-6.65367	-5.75562	1.08845	-2.32306	-1.4232	0.143181	-0.519112	-0.676662	-0.0312639	-0.483198	-1.03907	-0.399649	-0.572653	-0.157637	-0.644437	-0.415473	-0.00958914	0.0971842	-0.222535	0.386052	-0.0174988	-0.0324928	-0.0482772	-0.222675	-0.257844	0.0848457
51	alarm	Cocha Salvador	wild	8.40189	-11.6232	-0.592741	-0.361832	-2.96434	-1.24871	-2.80715	0.275443	-2.05623	-0.496856	0.74104	-1.21878	-0.278715	0.802769	-1.23998	-0.245176	0.0570464	-0.496974	0.951237	-0.5871	1.03578	1.21611	-0.75894	1.28457	0.462285	0.0196573	0.471631
52	alarm	Cocha Salvador	wild	10.0285	-9.4581	-3.31612	-0.266565	-3.40765	0.0464098	-2.073	0.24171	1.02282	-0.445794	0.799101	0.57494	0.13699	0.806982	0.13626	0.326906	0.769097	0.187026	1.33298	0.768434	0.419465	1.13796	0.251709	-0.505695	0.507669	0.747691	0.047556
53	alarm	Cocha Salvador	wild	8.0745	-6.31112	-3.7637	1.17344	-2.85204	-1.14842	0.768621	-0.797776	-0.750524	0.134138	-0.670442	-1.50887	-0.322648	-0.480316	-0.682664	-0.485568	0.607163	-0.354088	-0.379612	-0.0802445	0.275984	-0.0429591	0.0417081	-0.0146635	-0.000365648	0.145993	-0.00989257
54	alarm	Cocha Salvador	wild	8.79192	-7.6868	-3.1774	1.25163	-2.29617	-0.941966	-0.303291	0.120565	-0.732023	-0.193255	0.687181	-1.48535	-0.264796	0.680968	-0.860436	-0.719723	0.637895	-0.348188	0.433239	-0.26401	-0.279657	0.249435	-0.477604	-0.379432	0.269648	0.13237	0.3996
55	alarm	Cocha Sandoval	wild	6.75371	-6.66308	-7.18343	0.0261626	-2.86016	-3.88154	-0.829842	-0.260779	-1.28975	-1.76099	-0.411336	-1.38509	-0.624564	-1.32725	-0.0312338	-0.637409	0.119288	0.0300232	0.93002	0.176308	0.372614	0.57428	0.71601	0.36979	0.363753	0.756646	-0.0868778
56	alarm	Cocha Sandoval	wild	8.75106	-5.17321	-6.60578	0.474761	-1.84921	-2.79712	-0.404948	0.274323	-0.784824	-1.06617	0.164745	-0.898499	-0.364624	-1.20028	-0.194648	-0.891419	-0.280521	-0.747203	0.243907	-0.0189936	0.317388	0.0238166	0.0626921	0.166979	0.0505131	0.22738	-0.110355
57	alarm	Cocha Sandoval	wild	8.58674	-4.1857	-8.85092	-1.76121	-1.11319	-3.07782	-2.86659	-1.423	-0.8177	-1.7677	-1.35092	-2.08681	-0.618876	-1.73371	-1.35923	-1.67234	-0.393984	-1.0284	-0.152948	-0.329601	-0.173142	-0.428036	0.0129843	0.0216719	-0.407785	0.276673	0.167071
58	alarm	Cocha Sandoval	wild	9.83094	1.07152	-6.39305	-3.33684	-1.47351	-1.33757	-1.54397	-1.07593	-0.721116	-0.831427	-0.462868	-1.20649	-0.566318	-0.960482	0.284723	-0.46409	-0.1036	-0.313503	0.802155	-0.0347408	0.113302	0.309031	0.38534	-0.0616666	-0.174682	0.506943	0.238327
59	alarm	Cocha Sandoval	wild	8.47955	-2.88316	-6.4618	-0.99581	-1.65395	-2.73174	-1.35643	-0.133588	0.0402021	-0.762443	-0.681237	-1.1061	-0.0139089	-0.908272	-0.450267	-0.82553	0.0348767	-0.696939	0.223484	-0.146921	-0.0435235	-0.10928	-0.123292	-0.213046	-0.206407	0.176143	-0.12656
60	alarm	Cocha Sandoval	wild	9.50395	-1.17242	-6.65306	-1.43904	-0.812221	-2.49312	-2.20665	0.0262254	-0.159853	-1.6271	-0.214013	-0.356716	-0.198044	-1.05263	0.491037	-0.327303	-0.298258	-0.631899	0.486186	-0.139778	0.27203	0.744979	0.484401	-0.0214121	0.1896	0.772743	-0.003127
61	alarm	Cocha Sandoval	wild	10.151	-11.0399	-4.2392	1.04851	-4.89542	-0.929306	-1.30851	-1.15132	-0.568049	-0.722593	-1.08026	-1.17121	-0.915426	-1.12819	-0.601237	-0.927607	-0.383029	-0.806407	-0.169932	-0.158295	-0.155295	-0.303911	-0.0956658	0.0280224	-0.200019	0.241649	-0.220194
62	alarm	Cocha Sandoval	wild	10.0041	-7.18444	-5.43379	1.12659	-4.28852	-1.4517	0.840469	-1.2255	-1.43129	-0.0670359	-0.509785	-1.43004	-0.663255	-1.66063	-0.330285	-1.06655	-0.812141	-0.725619	-0.012688	-0.854377	-0.180891	-0.39734	-0.343984	0.03518	-0.0633639	-0.115048	-0.331181
63	alarm	Cocha Sandoval	wild	7.34224	2.68749	-3.77779	-2.14338	-0.922416	-1.31287	-2.29385	-1.11687	0.494292	-0.328059	-1.03981	-1.47496	0.275624	-0.156966	0.0936382	-1.07253	-0.0768755	-0.200967	0.454064	-0.0129218	0.720613	0.679286	0.594972	0.173282	0.188842	0.421577	0.225644
64	alarm	Cocha Sandoval	wild	8.01423	0.26881	-6.33295	-2.38117	-0.357896	-1.18981	-2.55381	-1.4082	0.0646065	-0.367945	-0.793936	-1.56697	-0.0174191	-0.429975	-0.314199	-1.41756	-0.0347541	-0.28722	0.255353	-0.240968	0.372464	0.439503	0.432014	-0.0945289	0.0154724	0.473972	0.348707
65	alarm	Cocha Sandoval	wild	11.39	-8.50987	-5.16168	1.80275	-3.31054	-1.86604	-1.06392	-0.192099	0.465399	-0.586585	-2.00936	-0.601225	0.00843245	-0.920471	-0.529469	-0.608466	-0.285222	-0.513183	0.117466	0.263663	-0.363433	-0.707829	0.167037	-0.240499	-0.781621	0.000975058	0.0370089
66	alarm	Cocha Sandoval	wild	11.8908	-2.49642	-6.20441	-0.4751	-1.78338	-1.39839	0.34464	-0.186569	-1.06976	0.121648	-0.0252916	-1.98795	-0.446125	0.153905	-0.346949	-1.11683	0.174166	-0.551777	-0.290953	0.160489	0.381012	-0.407744	0.139101	0.42239	0.184541	0.282693	0.400779
67	alarm	Cocha Sandoval	wild	9.84844	-7.21271	-4.00213	-0.222104	-5.00701	-1.91733	-0.944526	-1.49508	-0.459062	-0.801272	-1.24965	-0.963698	-0.515921	-1.44332	-0.90424	-1.20219	-0.540326	-1.25058	-0.198433	-0.199062	-0.221829	-0.347394	-0.454945	-0.380807	-0.00440111	-0.131689	-0.271576
68	alarm	Cocococha	wild	13.0799	-5.13995	-5.89166	0.433766	-3.6603	-0.628904	0.129186	-1.02338	-0.436062	0.25362	-1.52026	-0.142944	-0.0895419	-1.36293	-0.353544	0.248698	-0.365974	-0.139459	0.259929	-0.332577	0.107962	0.0134034	-0.408615	0.0333248	0.214049	-0.0454227	-0.0831153
69	alarm	Cocococha	wild	4.99251	-4.2701	-5.34956	-0.474332	-1.25424	-1.78901	-0.817668	-0.50961	-0.380275	-0.273869	-0.533971	-0.939023	-0.476454	-1.5278	-0.707395	-0.032419	0.130475	-0.82988	0.280708	0.00873574	-0.0494733	-0.0824303	0.425098	-0.276334	0.00766453	0.118684	0.207962
70	alarm	Cocococha	wild	9.20938	-7.60924	-4.72021	0.761514	-3.41309	-2.02021	-0.833873	-1.25246	-0.0396348	-0.611263	-1.85228	-0.420978	0.321307	-1.46028	-1.00538	-0.147382	-0.0826419	-0.381733	0.300547	-0.124094	0.0368244	-0.110497	-0.241596	0.0407434	0.261263	0.0684041	0.119334
71	alarm	Cocococha	wild	10.1676	-3.58589	-4.91845	0.671624	-1.29507	-1.45502	0.909207	0.935426	0.56615	0.28462	0.494729	-0.960672	-0.0179576	-0.303297	-0.023058	-0.663595	0.204271	-0.249571	0.0808123	0.353537	0.290669	0.265202	-0.146671	0.287735	-0.170101	0.283198	-0.0728665
72	alarm	Cocococha	wild	8.65867	-4.71964	-5.73057	-0.237909	-1.04505	-1.15741	0.281231	-0.215645	-0.986339	-0.529536	-0.621843	-1.40121	-0.491873	-0.552663	-0.547734	-0.312849	0.528714	-0.17943	-0.00199584	-0.190668	0.334579	0.116184	0.437998	0.368834	0.417322	0.183321	0.00181089
73	alarm	Zoo Duisburg	captive	2.28028	-13.1094	2.1379	-1.08855	-2.39471	-1.08942	-1.92224	1.58016	-1.33476	-0.781095	-0.96708	-1.25955	-1.15541	-0.554466	-0.423148	-0.116582	0.338702	0.43944	0.0295947	0.542628	0.482603	0.241204	0.464117	0.0992366	0.528931	0.370204	0.232786
74	alarm	Zoo Duisburg	captive	2.48337	-13.9876	0.326565	-1.41299	-2.56722	-1.65308	-2.82534	0.880151	-1.58603	-1.10809	-0.701595	-0.788772	-1.43282	-0.632315	0.397871	0.0298489	0.0501123	0.0775465	-0.487127	0.161538	-0.289749	-0.164956	0.643082	0.108556	0.30094	-0.193446	-0.10714
75	alarm	Zoo Duisburg	captive	2.68361	-13.654	1.6043	-0.445111	-1.66985	-1.01596	-2.17754	0.551026	-1.679	-0.490952	-1.24662	-1.73434	-1.22142	-0.251238	-0.321083	0.181416	0.0484358	-0.118621	-0.0650516	-0.296778	-0.0237862	-0.0912163	0.152094	0.0883054	0.262096	0.00429823	-0.281924
76	alarm	Zoo Duisburg	captive	1.47178	-13.6966	1.69261	-1.66226	-2.57137	-1.07904	-1.43025	1.0288	-1.46529	-0.527324	-0.879793	-1.15543	-1.20394	-0.467729	-0.607608	-0.173666	-0.0249653	-0.0861563	-0.207634	-0.283523	-0.0948766	-0.0860041	0.113906	0.149325	0.164488	-0.103648	-0.112167
77	alarm	Zoo Duisburg	captive	3.42602	-12.4692	2.40781	-0.930315	-1.59104	-0.711926	-1.16642	1.88441	-1.01011	-0.196711	-0.154092	-0.362611	-1.03007	-0.125299	-0.351428	-0.218958	0.0921228	-0.0414883	0.128995	-0.0174948	0.144206	-0.022976	0.154198	0.342088	0.085685	-0.0878387	-0.0582057
78	alarm	Zoo Duisburg	captive	1.24547	-12.2743	2.57758	-1.70874	-2.26823	-1.04474	-0.485787	1.24045	-1.73701	-0.263606	-0.424987	-1.38209	-0.769409	-0.0140591	-0.85806	0.694052	0.0893184	0.192247	0.27671	-0.0623339	0.662043	0.0464914	0.498957	0.430461	0.265192	0.0890868	-0.14729
79	alarm	Zoo Duisburg	captive	2.50767	-12.9192	1.06284	-1.2369	-1.67523	-0.930014	-1.68006	1.08836	-1.3994	-1.18745	-0.767797	-0.619292	-1.34224	-0.831079	-0.632003	-0.26254	-0.140616	0.202938	0.0423149	-0.0105637	-0.0278371	-0.260884	0.155043	0.201821	0.246756	0.000916022	-0.0655054
80	alarm	Zoo Duisburg	captive	3.38827	-13.8121	0.247699	-1.83961	-2.03023	-0.412602	-1.09416	0.882832	-1.44661	0.541833	-0.592628	-1.18063	-0.448688	-0.31394	-0.682161	-0.187901	0.0949118	-0.0730093	-0.227674	-0.0163928	0.016276	-0.129466	0.369897	0.492342	0.0415975	0.195773	0.208478
81	alarm	Zoo Duisburg	captive	5.6374	-12.29	0.469243	-1.8756	-1.93582	-0.626048	-1.5364	1.01387	-1.65388	-0.272544	-0.519555	-0.824791	-1.01209	-0.352545	-0.0591315	-0.138099	0.034247	-0.00973005	-0.351384	-0.0187102	-0.252339	-0.42103	0.204899	0.0970723	0.117036	-0.00799487	0.0142188
82	alarm	Zoo Duisburg	captive	5.42357	-13.2728	-0.779408	-1.37767	-1.23919	0.748617	-2.31075	0.798274	-1.42307	-0.734826	-0.256776	-0.252219	-0.867689	-0.592419	-0.334248	-0.97352	-0.152768	0.252977	-0.220511	0.0903217	-0.479882	-0.0208627	0.148977	-0.306762	0.430181	-0.0366783	0.0538924
83	alarm	Zoo Duisburg	captive	2.00409	-13.8138	-0.202896	-2.75055	-2.06848	-1.45992	-1.84585	0.905537	-1.7507	-0.701924	-0.0199481	-1.13829	-1.46975	-0.228021	-0.783197	0.0486438	0.687347	0.0905976	0.192544	0.0744632	0.0499006	0.45829	-0.0149486	0.620159	0.513953	0.0974883	0.390761
84	alarm	Zoo Duisburg	captive	1.68762	-14.0922	0.0757145	-2.71993	-2.07923	-1.22558	-1.8509	1.03063	-1.42289	-0.554207	-0.469102	-0.650683	-0.697914	-0.103365	-0.392611	0.151295	0.206449	0.235341	0.303903	-0.174886	-0.138584	-0.0558093	-0.226824	0.372068	0.365763	0.0120806	0.379478
85	alarm	Zoo Duisburg	captive	4.32527	-13.0356	0.0903232	-2.32066	-2.56817	-1.27286	-2.17332	0.975246	-1.69598	-0.887232	-0.477071	-0.826919	-1.34563	-0.0410014	-0.160679	-0.415389	-0.173502	-0.10585	0.102596	-0.0937414	-0.136047	-0.146711	-0.304022	0.021859	0.0418198	-0.199572	-0.00252239
86	alarm	Zoo Duisburg	captive	9.15845	-7.96234	-2.08267	-2.75514	-2.99403	-1.29058	-1.29158	1.06824	-0.745	0.599198	-0.584558	-0.473455	-0.762599	-1.0919	-0.325069	-0.588291	-0.80748	-0.360352	0.0779547	0.183455	-0.281889	-0.202004	-0.15108	-0.366814	-0.089696	-0.043312	0.320943
87	alarm	Zoo Duisburg	captive	2.81457	-12.6741	1.19159	-2.76443	-2.82825	-2.28736	-1.6184	0.457979	-2.38262	-1.12121	-0.779498	-1.49296	-1.24768	-0.476142	-1.42396	-0.534408	-0.254847	-0.21322	-0.414595	-0.210366	-0.0588083	-0.0643732	0.00388273	-0.180952	0.105788	-0.139926	-0.148185
88	alarm	Zoo Duisburg	captive	5.85505	-12.2243	0.0480106	-3.47176	-3.55034	-1.61699	-2.0927	0.988326	-2.50104	-0.499111	-0.38704	-0.924108	-1.08966	-0.479355	-0.851538	-0.910927	-0.0982949	-0.416031	-0.0851328	0.198331	0.0821202	-0.171429	-0.298043	-0.245017	-0.217431	0.0360169	0.0415924
89	alarm	Zoo Duisburg	captive	4.6221	-12.2147	0.961381	-2.87833	-2.18374	-0.833598	-1.47678	1.73206	-1.58998	-0.324592	-0.610748	-0.24262	-1.02373	-0.760888	-0.386252	-0.556462	-0.313289	-0.0870502	0.0711071	-0.0634376	0.167448	0.0474062	0.0907269	0.0937484	0.2872	0.154447	-0.0710518
90	alarm	Zoo Duisburg	captive	4.6378	-12.7515	-0.196667	-2.66691	-2.60906	-1.01207	-1.80121	1.42241	-1.91833	-1.05034	-0.270963	-0.856626	-1.27871	-0.0153687	-0.518211	-0.559069	0.300107	-0.23033	0.0303472	-0.106749	-0.384857	0.196671	-0.347299	0.252541	0.350372	-0.0784054	0.156278
91	alarm	Zoo Duisburg	captive	5.09468	-13.0856	-0.0529949	-2.22956	-2.59713	-0.956325	-2.27536	1.43563	-1.51739	-0.57184	-1.01171	-0.652641	-1.11371	-1.1945	-0.237317	-0.347501	-0.101235	-0.12928	-0.111669	-0.0384835	0.0349439	-0.0906023	-0.187431	0.109823	-0.027862	-0.159803	0.0498467
92	alarm	Zoo Duisburg	captive	6.76162	-12.7686	-1.3372	-2.06534	-3.74352	0.266464	-1.56727	1.6416	-1.83846	-1.09748	-0.567723	-1.87918	-1.95584	-1.15444	-0.590178	-1.16698	-0.581239	-0.198993	-0.566938	-0.457035	-0.646811	-0.72972	-0.6656	0.0262105	0.226288	0.139307	0.611613
93	alarm	Zoo Tierpark Hagenbeck	captive	5.08391	-12.5678	0.843855	-1.84907	-3.37424	-1.34411	-2.47573	1.05646	-1.61695	-0.845447	-0.41177	-1.72289	-1.72815	-0.0965126	-0.396323	-0.745636	0.0296009	-0.322838	-0.146384	-0.213898	-0.48081	0.203397	0.022067	-0.0339538	0.00196294	-0.0406038	0.0731385
94	alarm	Zoo Tierpark Hagenbeck	captive	7.89896	-12.6642	-2.5089	-0.824001	-2.74764	0.760729	-1.81716	-0.25096	-0.689031	0.125652	-0.404842	-0.336645	-0.177324	-0.277388	-0.167637	0.285033	0.299143	-0.118147	0.346398	0.05475	-0.214015	0.931788	0.216609	-0.184247	0.623898	0.343946	0.359559
95	alarm	Zoo Tierpark Hagenbeck	captive	6.02391	-12.3856	0.309688	-1.99548	-2.55778	0.0179264	-1.7551	1.48361	-1.53102	-0.171207	0.855057	-0.887042	-0.969763	-0.104021	-0.723382	-0.337894	-0.00300348	-0.329781	0.121432	-0.116602	0.0760464	0.232745	-0.191555	0.613949	0.359364	0.123637	0.311466
96	alarm	Zoo Tierpark Hagenbeck	captive	6.86069	-12.3687	-0.730686	-2.52339	-2.50832	0.160394	-2.12842	1.09013	-2.3723	-1.28923	0.0303287	-0.850408	-1.67399	-0.330022	-0.129349	-0.727644	0.0848336	-0.175787	-0.0951582	-0.207403	-0.483011	0.242943	-0.0620633	-0.0406936	0.160651	-0.130124	-0.0349639
97	alarm	Zoo Tierpark Hagenbeck	captive	8.15387	-12.5286	-1.77278	-1.27125	-2.9353	0.981839	-2.15183	1.2385	-0.95041	-1.37638	-0.38178	-0.335677	-1.07808	-0.896078	0.0823228	-0.0322806	0.116495	-0.164416	-0.264777	0.230489	-0.365241	-0.213246	0.135562	-0.00653068	0.174631	0.0532728	0.195506
98	alarm	Zoo Tierpark Hagenbeck	captive	6.79951	-13.1164	-1.79427	-2.33515	-3.13758	0.66087	-2.16631	1.52166	-1.51566	-0.839043	-0.498714	-0.58699	-0.692271	-1.34212	0.0226651	0.0627263	-0.487197	-0.405285	-0.342484	-0.421651	-0.263837	-0.210059	-0.480019	-0.0105493	-0.0297775	-0.19924	0.219519
99	alarm	Zoo Tierpark Hagenbeck	captive	7.27291	-13.4872	-0.495101	-0.960045	-2.92021	1.20481	-2.80221	1.07668	-1.36896	-0.898904	-0.291681	-1.29263	-1.389	-1.00845	0.14032	0.00224522	-0.114393	-0.224303	-0.347252	-0.142423	-0.310767	-0.448645	-0.510271	-0.227999	-0.189875	-0.106776	0.279797
100	begging	Cocha Tres Chimbadas	wild	8.00037	-4.1192	-5.6161	0.350887	-0.582959	-0.325749	0.161881	-0.955792	-0.872564	-0.22716	0.503754	-1.09284	-0.43509	-0.59772	0.48354	-0.323585	0.25165	-0.396138	0.0121387	-0.181949	0.0350364	-0.00956554	0.0500129	0.58256	0.0190048	0.287363	-0.0328751
101	begging	Cocha Tres Chimbadas	wild	6.65048	-3.83938	-5.00207	0.785115	-0.100861	0.503838	0.338439	-1.06398	0.0456211	0.605459	0.318489	-1.058	-0.26811	-0.707237	0.624385	-0.343783	-0.0605879	-0.210443	0.134157	-0.699818	0.141847	0.263286	-0.485614	0.315804	0.077666	-0.101022	-0.405942
102	begging	Cocha Tres Chimbadas	wild	6.97093	-4.03516	-4.95883	0.256618	-0.873968	0.3201	-0.0516936	-1.37143	0.609811	-0.0737911	-1.30981	-0.554132	0.507721	-2.00232	0.0688919	0.330036	-0.173419	-0.380272	0.719188	-0.368814	-0.109037	0.347457	-0.281815	0.00790399	-0.0352632	0.011108	-0.417977
103	begging	Cocha Tres Chimbadas	wild	6.91845	-12.7569	-3.79663	2.10742	-4.00863	-0.126944	-1.41935	-1.54472	-0.0605712	-0.909055	-0.601469	-0.485407	-1.24039	-1.58926	-0.0386009	-0.349276	-0.0106142	-0.615884	-0.141791	-0.146942	-0.52211	-0.195975	-0.145491	0.0558533	-0.355109	0.125934	-0.43394
104	begging	Cocha Tres Chimbadas	wild	8.32239	-1.98679	-7.05862	-1.60784	-1.49209	-1.74846	-1.03958	-0.440701	-0.732228	-1.70432	-0.43347	-0.462612	-0.294844	-1.98515	-0.379387	-0.322184	0.117695	-0.869931	-0.198193	0.106953	0.26038	0.0837418	-0.288492	0.26496	0.252696	0.467605	-0.084866
105	begging	Zoo Dortmund	captive	3.55981	-13.0668	0.890834	-1.76996	-0.599249	-0.0859753	-1.9464	-0.175034	-2.16799	0.157271	-0.484831	-1.5339	-1.19804	-0.828246	-1.44212	-0.377444	-0.279227	-0.165571	-0.681872	-0.886755	-0.380432	-0.645487	0.133288	-0.0814678	-0.379711	-0.123092	0.0267576
106	begging	Zoo Dortmund	captive	4.14041	-13.3452	-1.5295	-2.7482	-1.85926	0.0130297	-1.82513	0.63933	-1.60396	-0.34969	-0.921943	-0.79574	-1.00844	-1.31089	-1.00874	-0.437873	0.17042	0.232605	-0.0135802	-0.212537	-0.172798	0.161591	0.00938441	0.129911	0.299851	0.194575	0.311836
107	begging	Zoo Dortmund	captive	2.90624	-13.0234	-1.19953	-3.35472	-2.10277	-0.773421	-1.48796	0.610787	-2.6359	-1.14285	0.0200601	-0.303754	-1.68444	-0.615665	-1.32464	-1.37749	0.0275235	-0.109282	0.0356523	-0.0526676	-0.170617	0.0577388	-0.164347	0.215557	0.390183	0.231745	0.207208
108	begging	Zoo Dortmund	captive	2.97872	-13.2274	-2.17217	-2.27422	-1.43585	-0.860654	-2.10102	0.336187	-2.29332	-0.831965	-0.328394	-0.320061	-1.23601	-0.982202	-0.910653	-0.593073	0.467219	0.429654	0.00251632	-0.0935623	0.0895847	0.264335	0.273137	0.883873	0.723502	0.287772	0.164721
109	begging	Zoo Dortmund	captive	5.73199	-10.9478	-0.540322	-1.07343	0.692623	1.60144	-0.412421	1.61629	-0.14598	1.19091	-0.797573	-0.463671	0.104214	-0.209316	-0.101496	0.0742277	0.280005	0.297195	-0.111621	0.169895	0.0532875	-0.275727	0.227576	-0.0686285	0.299004	0.51063	0.0410551
110	begging	Zoo Dortmund	captive	5.32267	-12.1302	-1.07536	-2.96502	-1.83552	-0.465937	-2.13505	-0.0145595	-2.14326	-1.00237	-1.35411	-0.795431	-1.13873	-0.781666	-1.07634	-0.952602	-0.472619	-0.636314	-0.59396	-0.983298	-0.455855	-0.340563	-0.579763	-0.227999	-0.213781	-0.0624893	0.0299926
111	begging	Zoo Dortmund	captive	4.79333	-12.0616	-1.69015	-2.79449	-1.7247	0.100135	-1.69263	-0.122808	-2.1696	-0.440624	-0.332965	-0.253191	-0.981853	-0.709313	-0.899147	-0.617446	0.0892102	0.0220039	0.200735	-0.282431	-0.297856	0.0635939	-0.00480812	0.566427	0.562185	0.281824	0.4269
112	begging	Zoo Dortmund	captive	4.31958	-11.8754	-0.682058	-2.8338	-1.92316	-0.57939	-1.27288	-0.278712	-1.8376	-0.972043	-0.122696	-0.548498	-1.22172	-0.578026	-1.19047	-0.660189	-0.114122	0.120209	0.607977	0.285313	0.21371	0.370169	-0.262664	0.39395	0.0887344	0.250396	0.327544
113	begging	Zoo Dortmund	captive	5.08179	-11.84	0.261157	-2.23783	-2.43627	-1.00343	-2.18069	0.115133	-1.91504	-1.02891	-1.40306	-0.52328	-1.29138	-0.71382	-0.759519	-1.23482	-0.714469	-0.530156	-0.274037	-0.362387	-0.37904	-0.0170212	-0.0247503	-0.282058	-0.200433	-0.240991	-0.248913
114	begging	Zoo Dortmund	captive	4.29292	-13.0566	-1.47187	-0.148915	-1.03561	1.15166	-1.66397	-0.274907	-1.78016	-0.460001	-0.0356978	-0.632968	-0.000555977	-1.15	-1.72027	-0.506476	0.0940585	0.602058	0.132956	-0.311644	-0.276686	-0.176634	-0.33454	-0.361881	0.307474	0.0502941	-0.175146
115	begging	Zoo Dortmund	captive	2.95264	-13.8591	-1.70636	-2.37463	-1.4031	1.31861	-1.07209	2.0636	-1.89427	-1.09086	-0.689688	-1.31289	0.230975	0.259407	-0.242259	-0.291767	-0.150859	0.302883	0.146646	0.103521	0.260641	0.142317	-0.0918499	0.104574	0.41616	0.176305	0.453565
116	begging	Zoo Dortmund	captive	0.76118	-15.0454	-0.788738	-3.17181	-1.97733	-0.264819	-2.18632	0.316746	-2.39497	-0.840909	-0.434848	-0.583239	-1.0871	-0.132236	-0.520024	-0.214439	0.921274	0.452125	0.463217	0.0252488	-0.158942	0.163927	-0.0361054	0.236043	0.326859	0.149925	0.361819
117	begging	Zoo Dortmund	captive	3.05645	-13.0238	1.1953	-0.304902	-0.908587	1.85215	-1.31612	0.495565	-0.735926	0.097862	-0.0456722	-0.471653	-0.440431	-0.202731	-0.161451	-0.0698883	-0.0967841	0.557822	0.306544	-0.0376408	-0.282127	-0.160682	0.206692	-0.31439	-0.152912	-0.229423	-0.116375
118	begging	Zoo Dortmund	captive	3.2806	-12.4166	1.25875	-0.786195	-0.23042	1.56741	-0.0307433	1.96601	-1.66606	0.278376	0.645737	0.0402768	-0.336332	-0.27155	-1.00653	-0.292438	0.360447	0.163439	0.408943	-0.230464	0.187113	0.113676	-0.225442	0.121588	-0.0202576	0.0368118	0.0827813
119	begging	Zoo Dortmund	captive	3.59233	-13.1837	0.867831	-1.3555	-1.10617	1.24565	-1.30208	1.9411	-0.68785	-0.0237784	0.0775283	-0.48011	-0.420839	0.0544656	-0.198771	-0.619874	-0.233188	0.171475	0.73869	0.533328	-0.118596	0.293657	-0.185828	-0.405693	-0.0102524	-0.222138	0.0469913
120	begging	Zoo Dortmund	captive	2.61119	-13.4562	-1.07298	0.506383	-0.810261	1.6459	-1.38535	0.795082	-1.24815	0.483102	-0.381275	-1.28024	0.171082	0.129399	-0.739022	-0.739003	0.304498	0.921121	0.895386	1.05296	0.377669	-0.487667	0.235559	1.0053	0.712679	0.238118	0.0271588
121	begging	Zoo Dortmund	captive	1.28557	-13.0395	-0.152719	-2.07372	-1.10651	-0.266734	-0.593886	0.111542	-2.56424	0.0884551	0.240036	-0.35009	-0.281435	0.360795	-0.358754	-0.219213	0.310666	0.298008	0.0434408	-0.20741	0.000187597	-0.372172	0.0246303	0.620229	0.158856	-0.0222264	0.0799808
122	begging	Zoo Dortmund	captive	2.69111	-13.048	-1.16511	-2.20453	-0.932755	0.267185	-0.312961	1.02617	-1.70178	0.96881	-0.0380752	-0.404668	0.534045	0.731167	-0.390301	-0.0727485	0.35647	0.563181	0.219223	-0.0740405	0.284045	-0.27275	0.050273	-0.0816885	0.283152	0.510421	0.53894
123	begging	Zoo Dortmund	captive	3.50924	-12.8448	-0.87329	-2.20769	-0.855976	0.917287	-0.88933	0.58866	-2.179	-0.307709	-1.33385	-0.644444	-0.511988	-1.14715	-0.730531	-0.561676	-0.468064	-0.247665	-0.109873	-0.0222051	-0.328914	-0.523153	0.0541787	0.0599716	0.269806	0.168054	0.08368
124	begging	Zoo Dortmund	captive	4.41426	-12.2524	-0.670842	-2.12527	-2.0418	-0.216713	-1.04626	-0.0671832	-3.10848	-0.116808	-0.841556	-1.54647	-0.718116	-0.828442	-1.62094	-1.0548	-0.75781	-0.473928	-0.264703	-0.255504	-0.140161	-0.795226	0.00642096	0.406346	0.112557	-0.0272087	-0.0228102
125	begging	Zoo Dortmund	captive	3.43221	-13.1768	-0.509986	-1.16655	-1.61641	-0.231101	-1.69965	0.117548	-1.56723	0.358819	-0.567998	-1.20613	-1.61228	-0.692595	-0.683073	-0.763079	-0.150293	-0.417412	-0.199668	-0.148558	-0.0109826	-0.267616	-0.41626	0.188333	-0.122571	-0.42893	-0.117741
126	begging	Zoo Dortmund	captive	1.74195	-13.1226	0.530349	-2.28425	-1.17204	-0.726693	-1.47156	-0.276737	-2.04486	-0.111659	-0.237081	-0.949227	-1.14141	-0.245965	-1.04568	-0.396699	-0.103353	-0.16621	-0.0168369	-0.161869	0.413703	0.0448828	-0.0603364	0.50934	0.0694178	0.0209329	0.313694
127	begging	Zoo Dortmund	captive	6.06911	-12.0117	-2.59203	-0.631049	-1.47427	1.46088	-1.88137	0.289196	-1.5398	-0.418541	-0.510218	-0.887304	-0.797647	-1.36832	-0.79075	-0.602039	-0.593313	-0.252429	-0.0728765	0.0585748	-0.310286	-0.30645	-0.0593769	0.0358535	0.182523	0.192026	0.142763
128	begging	Zoo Dortmund	captive	1.74783	-13.1709	-0.565345	-1.58034	-1.37548	-0.940862	-1.15798	0.106569	-2.7133	-0.567888	-0.465024	-1.43078	-1.53045	-0.113593	-1.13797	-0.897165	0.179972	-0.444724	0.072532	-0.0691203	-0.0782021	0.14925	-0.550852	0.767498	0.433852	-0.04814	0.640822
129	begging	Zoo Dortmund	captive	4.47256	-12.994	-1.89409	-2.29302	-2.2287	-0.0816862	-1.59587	-0.0156263	-2.92723	-0.584532	-1.19569	-1.85153	-1.23645	-0.982203	-0.925129	-0.819245	-0.340051	-0.268574	0.251128	0.65782	0.353483	-0.0453359	-0.252452	0.20381	0.663187	0.625793	0.235562
130	begging	Zoo Dortmund	captive	2.37755	-13.4108	-0.777569	-2.5084	-1.63746	-0.292417	-1.2443	0.209587	-3.10488	-1.01335	-0.261551	-1.31852	-1.92549	-0.838441	-1.24981	-0.682776	0.311351	0.13523	0.217428	0.00999066	-0.0388092	0.0792773	-0.156706	0.627717	0.736237	-0.00847906	0.0036909
131	begging	Zoo Dortmund	captive	1.98078	-13.6471	0.190293	-0.723983	-0.54524	0.621645	-1.70204	0.128755	-1.79642	-1.14538	-1.60662	-0.408122	-0.141887	0.248893	0.419872	-0.0873203	0.0655259	0.302111	-0.0693779	0.111746	-0.106156	-0.302376	0.175769	0.153411	0.230793	0.016793	0.10512
132	begging	Zoo Dortmund	captive	1.17545	-12.6922	0.53137	-1.45259	-0.739646	-1.4494	-1.08635	0.959543	-1.33468	-0.321263	-0.154889	-0.249646	-1.28386	0.031589	0.195578	-0.37178	0.514763	0.750472	0.410084	0.435307	-0.180842	0.483603	-0.027864	-0.202807	0.219123	-0.252839	-0.0208464
133	begging	Zoo Dortmund	captive	3.41294	-12.1672	0.320397	-1.36653	-1.01111	0.284438	-0.955662	0.342781	-2.10458	1.07213	0.465388	-0.590995	-0.285133	0.614588	0.398732	-0.146489	-0.14988	-0.617478	-0.10892	0.626666	0.651466	0.252485	-0.183276	0.197504	0.465725	0.127504	0.197057
134	begging	Zoo Dortmund	captive	4.98732	-12.7387	-2.02838	-1.72757	-1.72118	0.749565	-1.40595	0.272899	-2.65284	-0.40767	-0.00900727	-0.665729	-0.480414	-0.783112	-1.28083	-1.127	-0.203506	-0.105372	-0.429164	-0.430604	-0.30406	-0.104102	-0.392614	-0.068857	0.435335	0.171632	0.155197
135	begging	Zoo Dortmund	captive	3.99466	-12.9255	-0.920926	-1.98528	-1.89705	-0.926282	-2.31371	-0.173825	-2.36277	-0.620361	-0.899098	-0.824888	-1.45467	-1.22959	-1.63638	-1.55862	-0.45286	0.0580634	0.269878	-0.145004	0.0613747	-0.0408155	-0.211666	0.166885	0.265676	0.24047	0.201259
136	begging	Zoo Dortmund	captive	3.80258	-12.6943	0.261935	-1.39099	-2.7784	0.26789	-2.85191	-0.194534	-3.09719	0.0152719	0.412434	-1.5414	-0.863	-0.728507	-0.963961	-0.625252	-0.00358374	-0.224978	-0.254735	0.0430303	0.118447	0.0744559	0.0614058	0.187322	0.0599529	0.0431403	0.219905
137	begging	Zoo Duisburg	captive	4.87382	-11.4438	-0.41874	-2.53191	-1.20671	-1.4605	-2.06201	0.787171	-2.39981	-0.820303	-0.876687	-1.08025	-0.684399	-1.08234	-0.811754	-0.541371	0.233871	-0.463017	-0.278668	-0.137186	0.237275	0.200062	-0.106732	0.393991	0.164391	0.18791	0.177648
138	begging	Zoo Duisburg	captive	0.841546	-13.2595	0.29829	-1.31428	-2.27974	-1.42669	-1.61525	1.60215	-0.592997	-0.523058	0.126183	-0.22919	-0.929948	-0.0269825	0.0339047	0.267048	0.747792	0.413743	0.155079	0.381939	0.0913687	0.472624	0.396747	0.255591	0.476725	0.160712	0.304935
139	begging	Zoo Duisburg	captive	7.06579	-11.1931	1.04228	-1.26541	-2.95194	-1.24248	-2.06188	2.10673	-1.39533	-0.786857	-0.0736358	-0.74352	-1.36466	-0.803204	-0.659281	-0.783701	0.13957	0.0360963	-0.125556	0.218969	0.151598	0.265557	0.0766073	0.379303	0.309426	0.0130703	0.268432
140	begging	Zoo Duisburg	captive	7.86325	-12.0277	-0.568476	0.858842	-2.5502	0.0377243	-2.7729	0.300345	-0.852017	-0.517647	-1.08427	-1.49745	-0.62633	-1.03941	-0.863583	-0.403546	-0.849128	-0.488205	-0.15078	0.0226828	-0.271322	-0.446834	-0.0160687	0.275455	0.159428	-0.115348	-0.3186
141	begging	Zoo Duisburg	captive	8.73985	-10.9489	-2.01419	-1.16095	-2.21657	0.443257	-2.94421	-0.488982	-1.45465	-0.0151156	0.0354354	-1.01658	-1.80381	-1.26281	-0.307083	-0.444614	-0.254932	-0.357681	-0.418319	0.00220982	-0.264956	-0.163288	-0.126163	-0.124008	0.467944	0.404546	0.197713
142	begging	Zoo Duisburg	captive	4.51634	-11.16	1.63711	-1.78569	-2.95601	-1.66702	-0.421551	0.992895	-2.57096	-0.392465	-0.415499	-1.55301	-1.74982	-0.815108	-0.888159	-0.141774	-0.193735	-0.105139	-0.185964	-0.0245191	0.325126	0.0700007	0.557494	0.21629	0.338572	0.235419	0.15254
143	begging	Zoo Duisburg	captive	3.48014	-12.0209	1.89519	-1.73618	-2.22974	-2.06967	-1.37613	0.848294	-2.04308	-1.19382	-0.957845	-0.995067	-1.55716	-0.653178	-0.609663	-0.612933	-0.185821	-0.215511	-0.693435	-0.390606	-0.34408	-0.281867	-0.137589	0.0407271	0.235522	-0.0699575	0.123062
144	begging	Zoo Duisburg	captive	3.6637	-13.7741	0.529849	-1.23079	-2.18634	-0.938491	-2.35679	0.675227	-1.70083	-0.578286	-1.58661	-1.19841	-0.839569	-0.748164	-0.229691	-0.280087	0.082482	0.155556	-0.21739	-0.134504	0.0709194	0.182291	0.364946	0.635227	0.694372	0.274241	0.316837
145	begging	Zoo Duisburg	captive	3.53182	-12.9791	1.03768	-0.473437	-2.20267	-0.930995	-2.47479	1.58551	-1.68272	-1.20083	-1.19663	-0.76271	-1.27775	-1.42398	-0.66778	-1.13913	-0.573421	-0.479485	-0.599469	0.0134134	-0.15071	-0.157782	0.0751296	0.220066	0.364583	-0.180687	-0.187754
146	begging	Zoo Duisburg	captive	4.46445	-12.4895	1.33245	-0.66907	-1.51985	-0.612219	-1.90318	1.64393	-1.17809	-0.489034	-0.205694	-0.150225	-1.05633	-0.583742	-0.142224	-0.334781	0.25714	0.294005	-0.0675406	0.0882144	0.124507	-0.0837567	-0.0730454	0.17533	0.371313	0.00365559	0.29549
147	begging	Zoo Duisburg	captive	5.76846	-13.4786	-1.5813	-1.07613	-1.3576	0.590247	-1.78126	1.20721	-1.30084	-0.0572911	-0.776699	-1.02984	-0.492666	-0.589857	-0.386141	-0.628144	0.317224	0.359154	-0.115416	0.167667	-0.116429	0.301509	0.342078	0.300069	0.571552	0.0866032	0.262009
148	begging	Zoo Duisburg	captive	2.44278	-13.9958	1.28483	-1.13616	-2.6614	-0.117114	-1.47283	1.14113	-1.98635	-0.107107	-0.548366	-1.55751	-0.6169	-0.508954	-0.588823	-0.330797	-0.404496	0.0399291	-0.0975356	0.180941	0.525139	-0.0171578	0.140625	0.188873	0.0904237	-0.0960393	0.00145014
149	begging	Zoo Duisburg	captive	5.41533	-12.519	-0.530803	-1.30711	-1.55364	-0.889167	-2.23145	0.416288	-1.69771	-1.07127	-0.905117	-1.23382	-1.91794	-0.582745	-0.653792	-0.668507	-0.156443	-0.398186	-0.26566	-0.111018	-0.292094	-0.128256	0.117725	0.0864086	0.140641	0.0939863	0.13727
150	begging	Zoo Duisburg	captive	4.79019	-11.1974	2.33114	-1.46846	-2.70541	-0.437041	-1.22593	0.533519	-2.069	0.663184	-0.505893	-1.20936	-0.863984	-0.93109	-0.581941	-0.154669	0.0839839	-0.0804603	-0.145033	0.0993408	0.0133265	0.147732	0.380285	0.19843	0.435757	0.2435	0.153901
151	begging	Zoo Duisburg	captive	5.38511	-11.8258	1.86277	-1.27699	-2.10465	-0.306688	-1.22237	1.24064	-2.03564	-0.598001	-0.932346	-1.02922	-0.679349	-0.540254	-0.472425	-0.121159	-0.0779632	0.0726144	-0.153061	0.130205	0.206776	-0.155138	0.284638	0.00259409	0.348021	0.0712715	-0.10688
152	begging	Zoo Duisburg	captive	5.0442	-11.2935	2.06964	-0.723639	-2.34528	-0.62118	-1.31316	1.42879	-2.04449	-0.616837	0.0759071	-0.619066	-1.62928	-0.506461	-0.0458006	-0.357826	0.0804871	-0.525939	-0.327173	-0.0610866	-0.418891	0.0712161	0.212477	0.305827	0.237402	0.0253241	0.327845
153	begging	Zoo Duisburg	captive	3.55485	-12.3944	1.48412	-1.65443	-1.69795	-0.630035	-1.63467	1.38482	-1.57247	-0.405881	-0.349894	-1.43265	-1.22363	-0.33981	-1.15149	-0.872894	-0.551673	-0.0947711	-0.0923057	0.0637777	-0.0584959	-0.401442	0.260717	-0.0957658	0.294361	0.0559958	-0.060639
154	begging	Zoo Duisburg	captive	4.96238	-12.2601	1.31867	-0.521954	-1.87198	-0.448179	-1.50547	1.56583	-1.50185	-1.46245	-1.09492	-1.44222	-1.71945	-0.684199	-0.527358	-0.692041	-0.492143	-0.479463	-0.570747	-0.224629	-0.388235	-0.349326	-0.315363	-0.00982431	0.363063	-0.300779	-0.142737
155	begging	Zoo Duisburg	captive	5.15421	-11.6292	1.60887	-0.887064	-2.30844	-0.558073	-1.50094	1.50935	-2.29757	-1.65343	-1.06038	-1.42213	-1.67561	-0.63738	-0.625552	-0.840068	-0.378177	-0.669891	-0.668464	-0.207631	-0.516709	-0.381724	-0.174876	-0.367467	-0.023438	-0.285522	-0.206956
156	begging	Zoo Duisburg	captive	4.57153	-12.6579	0.809731	-1.36404	-2.09125	-0.53681	-2.1546	1.32159	-1.81508	-1.63599	-1.5665	-1.82331	-2.32091	-1.38941	-0.669595	-0.817081	-0.436606	-0.461947	-0.772692	-0.264502	-0.294003	-0.193099	-0.0915432	-0.285561	0.236578	-0.259919	-0.178603
157	begging	Zoo Duisburg	captive	5.00694	-11.852	1.08431	-2.09505	-2.40177	-1.31616	-1.40621	0.382377	-2.07334	-0.927109	-1.32881	-0.830751	-1.00675	-1.00217	-0.951621	-0.745913	-0.0934455	-0.181283	-0.768625	-0.00203532	0.171554	0.0131637	0.0526984	0.118579	0.147909	-0.166082	-0.0300305
158	begging	Zoo Duisburg	captive	6.27074	-11.4512	1.17835	-0.764361	-1.02637	0.413405	-1.17413	1.25534	-1.5913	-0.485649	-0.224036	-0.157286	-0.914819	-0.216561	0.135896	-0.0800579	0.429007	0.194724	0.0401628	0.378017	0.230693	0.366702	0.556183	0.404735	0.719706	0.406976	0.142411
159	begging	Zoo Duisburg	captive	5.10642	-11.7511	1.86435	-1.20475	-1.20432	-0.0654743	-1.06196	1.08179	-2.08422	-0.772261	-0.315706	-0.377152	-1.10564	-0.260655	-0.311977	-0.154851	0.243084	0.290261	0.126427	0.339514	0.0171025	-0.291675	0.41467	0.275683	0.540375	0.121359	0.160513
160	begging	Zoo Duisburg	captive	4.18302	-11.7711	2.34514	-1.73368	-2.05267	-0.673975	-0.756813	0.871551	-1.58522	0.0302345	-0.112223	-0.592847	-1.10594	-0.335195	-0.608946	0.0414821	0.268458	0.149505	0.0742434	0.447659	0.311434	0.00815237	0.527929	-0.0209859	0.397623	0.401296	0.304904
161	begging	Zoo Duisburg	captive	4.15759	-12.2222	2.13247	-1.50244	-2.03448	-0.454817	-1.79979	1.72953	-1.41643	-0.776345	0.0536774	-0.242843	-1.39953	-0.376803	-0.219051	-0.274865	-0.0118483	0.201558	-0.0664399	0.0289028	0.240064	-0.162956	0.289306	0.18067	0.342491	0.0308498	0.199246
162	begging	Zoo Duisburg	captive	4.95046	-12.7138	0.929161	-0.867697	-1.24838	-0.143035	-1.83986	0.737669	-1.89572	-0.787794	-0.154775	-0.422105	-1.10005	-0.179531	-0.193672	0.0208495	0.143428	-0.103844	0.128743	-0.017205	0.113632	0.0230906	0.0295327	0.515267	0.535768	0.356601	0.391294
163	begging	Zoo Duisburg	captive	5.92948	-12.6168	0.816033	-1.42237	-2.02518	0.322461	-1.63664	1.1694	-1.47145	-0.641843	-0.570996	-1.06063	-1.00697	-0.517065	-0.203541	-0.0715577	-0.250101	0.113131	-0.146819	0.0317602	0.19063	-0.116983	0.37159	0.287373	0.540967	0.343153	0.244822
164	begging	Zoo Duisburg	captive	2.48114	-11.9601	3.02542	-1.04657	-1.24006	-0.217518	0.168139	1.46946	-1.19669	0.400495	-0.737137	-0.866021	-0.320605	-0.557588	-0.407374	0.687969	-0.0218756	0.462697	0.01482	0.206464	0.380019	-0.188334	0.311055	0.0184828	0.397045	0.175557	0.276049
165	begging	Zoo Duisburg	captive	3.60783	-12.429	0.990736	-2.25359	-1.65574	-0.93701	-0.755182	0.446585	-2.1436	-0.00500803	-0.733957	-1.18873	-0.218602	-0.632543	-0.631575	0.408059	-0.293365	0.433924	-0.0829639	0.341864	0.430415	-0.168234	0.808743	0.117061	0.439148	0.271893	0.167184
166	begging	Zoo Tierpark Hagenbeck	captive	8.12866	-11.3852	-4.00383	-1.45115	-3.10168	-0.504235	-2.60189	-0.530371	-1.11528	0.947444	-0.179535	-1.60207	-0.317573	0.519925	-0.539525	-0.714094	-0.00172532	-0.102641	0.0793136	0.372955	0.594263	0.400218	-0.0283488	0.519832	0.530212	0.323828	0.571436
167	begging	Zoo Tierpark Hagenbeck	captive	10.5557	-9.50237	-5.61231	-1.34508	-2.7813	0.586298	-1.70429	-0.750661	-0.897745	-0.126011	-1.01949	-1.35546	-0.789401	-0.384716	-0.617596	-0.644593	-0.489305	-0.140237	-0.0839602	-0.219804	-0.0272193	-0.234245	-0.0454611	0.617289	0.286588	0.197369	0.445419
168	begging	Zoo Tierpark Hagenbeck	captive	5.13545	-13.3098	-0.48926	-2.61626	-2.87972	-0.823762	-2.50795	1.10753	-1.52208	-1.05939	-1.11499	-0.735231	-1.08724	-1.49062	-0.692579	-0.776638	-0.452198	-0.143224	-0.463452	-0.33462	-0.320873	-0.184476	0.0503502	0.254088	0.163637	0.266271	0.332667
169	begging	Zoo Tierpark Hagenbeck	captive	8.42008	-12.0871	-4.06572	-0.785972	-3.02817	0.451448	-2.23572	0.912117	-0.507245	-2.38235	-0.720607	-0.753466	-1.36248	-0.834763	-0.813963	-0.177208	-0.700831	-0.336817	-0.0276522	-0.70758	-0.359308	-0.431577	-0.145308	0.222871	-0.0728225	0.189515	0.169392
170	begging	Zoo Tierpark Hagenbeck	captive	8.7123	-10.6239	-1.99932	-1.84535	-3.85441	0.975308	-2.03712	0.419369	-0.656527	-1.20164	-0.46891	-0.735479	-1.28021	-0.970609	-0.175997	0.204036	-0.257446	0.0427152	-0.0349561	-0.404947	-0.402956	-0.305931	0.253315	0.143139	-0.0810078	0.100433	-0.00453469
171	begging	Zoo Tierpark Hagenbeck	captive	9.20469	-10.4127	-1.47002	0.336146	-2.52602	-0.482108	-2.72826	0.083993	-1.20206	-0.966574	-0.14417	-0.172113	-1.08666	-0.520386	-0.112589	-0.181261	-0.0116907	-0.0669088	0.265406	-0.738308	-0.0400375	0.957252	-0.210999	0.207926	0.551525	-0.179059	0.335888
172	begging	Zoo Tierpark Hagenbeck	captive	8.68006	-10.7202	-1.46981	-1.18081	-3.79748	0.102293	-2.13103	1.40353	-0.339583	-0.630541	0.680383	-0.0579606	-0.850918	-0.362962	-0.417793	-1.10448	-1.31846	-0.436876	0.0139204	0.0683312	0.39355	-0.0368611	-0.266491	-0.153703	-0.0886013	-0.0786802	0.000831932
173	begging	Zoo Tierpark Hagenbeck	captive	4.84959	-12.3468	1.03653	-1.56351	-3.32015	-0.71983	-1.0089	1.83592	-1.47447	-0.103299	-0.245358	-1.43219	-0.484342	0.523158	-0.246901	0.0634945	-0.095771	-0.485505	0.0263356	-0.4676	0.391719	0.176987	-0.667388	0.231674	-0.386629	-0.562603	0.0427811
174	begging	Zoo Tierpark Hagenbeck	captive	8.59898	-10.4316	-0.571003	-1.09644	-4.25154	0.745235	-1.67618	0.854393	-0.593445	-0.319255	-0.311893	-0.596243	-0.228664	-1.22062	-1.19374	0.0908294	-0.503651	-0.834472	0.52483	0.409275	-0.537538	0.106276	-0.00327268	-0.49655	0.0638802	0.166658	-0.0345698
175	begging	Zoo Tierpark Hagenbeck	captive	5.46847	-13.0137	-1.13209	-1.91641	-2.16112	0.0596452	-1.57924	0.307663	-1.08923	0.0538914	-0.874686	-0.861953	-1.0098	-0.380941	0.0219546	-0.207944	0.304695	-0.255302	-0.0656026	0.0449761	-0.453441	0.201787	0.0328246	0.111522	0.594585	-0.0465817	0.162828
176	begging	Zoo Tierpark Hagenbeck	captive	8.00254	-11.601	-2.45899	-2.27268	-3.1941	-1.31913	-2.30335	0.492497	-1.8265	-0.815984	-1.2127	-0.801801	-0.859765	-1.57427	-0.409014	-0.349242	-0.659145	-0.0546308	-0.463274	-0.118953	0.0647232	-0.515382	-0.260746	-0.15907	-0.00345506	0.144693	-0.0542733
177	begging	Zoo Tierpark Hagenbeck	captive	7.28647	-11.8771	-2.85554	-1.83254	-2.64632	-1.10235	-2.55191	0.72439	-0.29207	-1.20166	-1.80929	-0.58177	-0.482133	-1.21014	-0.64284	0.155612	-0.402798	-0.280306	-0.034873	-0.19961	-0.339564	-0.478487	-0.319067	-0.0289499	0.218583	0.40226	0.341292
178	begging	Zoo Tierpark Hagenbeck	captive	10.06	-9.45232	-4.73152	-1.09463	-3.53179	-0.344799	-1.14372	-0.00226393	-0.664227	-0.569073	-1.07005	-0.778008	-1.17024	-0.701718	-0.529375	-0.655587	-0.251956	-0.288575	-0.307276	-0.301892	-0.439623	-0.42311	-0.339813	-0.0459336	0.17966	0.221911	0.142212
179	begging	Zoo Tierpark Hagenbeck	captive	9.48521	-10.157	-3.50355	-1.88548	-3.4568	-0.82974	-2.37529	0.514179	-0.994014	-1.11443	-0.744144	-0.955786	-1.34559	-0.887847	-0.288922	-0.440354	-0.589185	-0.371333	-0.320895	-0.341124	-0.72425	-0.741546	-0.500241	-0.274359	0.002898	0.0332559	0.202951
180	begging	Zoo Tierpark Hagenbeck	captive	5.54861	-10.8463	-0.0572781	-3.04882	-2.09545	-1.32429	-2.88456	1.32426	-0.721146	-1.53776	-1.49894	-0.27818	-0.68908	-1.58405	-0.781613	0.0242706	-0.626646	-0.547841	-0.431485	-0.264478	-0.805885	-0.584611	-0.224159	-0.292395	0.00854787	-0.0144181	0.216065
181	begging	Zoo Tierpark Hagenbeck	captive	9.55726	-9.55227	-5.16356	-1.24052	-3.25503	-0.836965	-1.93549	0.0868592	-0.535201	-0.626668	-0.781954	-0.818802	-1.29562	-1.04222	-1.09131	-1.03699	-0.619167	-0.376356	-0.135995	-0.198466	-0.703378	-0.644369	-0.392376	-0.266577	-0.0566373	0.0727517	0.225635
182	begging	Zoo Tierpark Hagenbeck	captive	8.70443	-9.99982	-2.04207	-2.6468	-3.35261	-0.443298	-2.37984	0.0903648	-1.00855	-0.823317	-1.00285	-0.143273	-0.336571	-1.14959	-0.621426	-0.26496	-0.508778	-0.562072	-0.369796	-0.0669882	-0.188119	0.0534111	0.312931	0.185656	0.0186281	-0.104976	-0.202563
183	begging	Zoo Tierpark Hagenbeck	captive	10.1798	-9.65788	-2.86587	-1.9428	-3.35936	0.000897657	-1.96336	0.407803	-0.712143	-0.872005	-0.747128	-0.167067	-0.302457	-1.02289	-0.610153	-0.176739	-0.434047	-0.412052	-0.630803	-0.154139	-0.0466876	-0.303998	0.15375	0.291281	0.379695	0.348414	0.0843968
184	begging	Zoo Tierpark Hagenbeck	captive	6.7592	-11.6436	-0.99876	-2.22779	-2.70695	-1.41438	-2.48373	1.07714	-0.855925	-0.884026	-1.29542	-0.485567	-0.318139	-1.42716	-0.579896	0.275263	-0.5057	-0.192543	-0.24068	0.0509101	-0.0744289	-0.370184	0.304152	0.162314	0.0636786	0.565181	0.290767
185	begging	Zoo Tierpark Hagenbeck	captive	7.98467	-11.087	-1.3028	-1.62334	-2.71092	-0.0713041	-2.90225	0.946909	-1.20872	-0.871068	-1.05997	-0.464623	-0.782398	-1.72819	-0.149581	-0.133822	-0.354822	-0.466609	-0.745999	-0.265256	-0.421425	-0.127569	0.109202	-0.132849	-0.154509	-0.214197	-0.130601
186	begging	Zoo Tierpark Hagenbeck	captive	5.99993	-12.1407	-0.466091	-1.38377	-1.55415	0.0754993	-1.73394	1.13344	-0.766869	-1.07806	-0.739995	0.118201	-0.751744	-1.18813	-0.402917	0.103578	-0.123239	-0.0206835	-0.349864	-0.137878	-0.155951	-0.159476	0.162038	0.0692458	0.303511	0.0185118	0.0635068
187	begging	Zoo Tierpark Hagenbeck	captive	8.26359	-10.7151	-3.00838	-1.75354	-1.95085	-0.0260457	-2.12155	0.381929	-0.911637	-0.986737	-2.26817	-0.941006	-0.630665	-1.80008	-0.830914	0.0179622	-0.23698	-0.0582364	-0.103645	-0.416348	-0.182377	-0.060203	-0.014203	0.145255	0.122689	0.264161	0.233167
188	begging	Zoo Tierpark Hagenbeck	captive	6.86619	-11.5857	-1.70851	-2.09363	-2.27167	-0.567672	-2.05665	1.064	-0.970724	-1.03052	-1.37799	-0.500717	-0.438879	-1.09776	-0.562776	-0.169801	-0.505641	-0.567302	-0.285917	-0.5941	-0.35117	0.0361724	-0.508226	0.113521	0.20774	-0.0743984	0.281323
189	begging	Zoo Tierpark Hagenbeck	captive	6.9669	-11.4004	-0.954514	-1.39574	-2.07863	-0.384508	-2.13926	1.09886	-1.19118	-1.61871	-0.634802	0.150036	-1.60574	-1.07748	0.531813	0.074942	0.286296	0.241207	-0.0470097	0.299266	-0.148844	0.0555982	0.289073	0.130004	0.307625	-0.0108562	0.131585
190	begging	Zoo Tierpark Hagenbeck	captive	9.22855	-11.2253	-3.72924	-1.18547	-3.22684	-0.324689	-2.0975	-0.367052	-0.903669	-0.801913	-1.04783	-0.959015	-1.13242	-1.03575	-0.405383	-0.0528441	-0.195792	-0.019174	-0.239032	-0.389259	-0.24902	-0.189638	-0.107064	0.243759	0.405109	0.171891	0.326071
191	begging	Zoo Tierpark Hagenbeck	captive	8.18077	-11.3066	-3.42292	-1.9962	-3.22096	-0.549595	-1.72347	0.656801	-1.22945	-0.606137	-0.545558	-0.639309	-0.689309	-0.562162	0.0913964	0.0819071	0.154002	0.40623	0.137642	0.20806	-0.0994015	0.0989481	0.549452	0.443945	0.528234	0.349275	0.486738
192	begging	Zoo Tierpark Hagenbeck	captive	7.53879	-11.9915	-1.48236	-0.76282	-3.31278	-0.585345	-2.40029	0.66703	-1.23818	-0.735912	-0.355931	-0.772371	-1.18482	-1.08779	-0.327894	-0.260084	-0.259752	-0.315221	-0.140582	0.360162	-0.156482	-0.108718	0.227718	0.249523	0.17324	-0.113802	0.24553
193	begging	Zoo Tierpark Hagenbeck	captive	10.089	-9.99271	-3.96029	-1.49692	-3.30213	-0.155394	-1.59526	0.0138107	-0.576417	-0.243382	-0.0948599	-0.660243	-1.13564	-0.433717	-0.343087	-0.294698	-0.308929	-0.462039	-0.25697	0.125461	-0.0176756	-0.179631	-0.0618466	0.108679	0.168647	0.184201	0.354916
194	begging	Zoo Tierpark Hagenbeck	captive	9.01578	-10.0074	-4.19323	-1.52602	-1.91421	0.158802	-1.31812	0.871681	-0.855016	-0.114436	-0.578098	-0.663721	-0.939627	-0.840449	-0.326941	-0.577994	-0.166062	0.138218	-0.0700003	-0.0556919	-0.393319	-0.0784125	0.121708	0.00557374	0.302159	-0.00462099	0.138468
195	begging	Zoo Tierpark Hagenbeck	captive	7.68717	-12.1293	-2.14047	-0.96343	-2.91388	-0.249361	-1.90339	0.678429	-1.36916	-0.358227	-0.633297	-1.51034	-1.09497	-0.763321	-0.953099	-0.536241	-0.368374	-0.383416	0.0542498	-0.634954	-0.575524	-0.00240277	-0.521366	0.107332	0.281785	-0.338085	-0.00581669
196	begging	Zoo Tierpark Hagenbeck	captive	7.8475	-11.7848	-1.67077	-0.757742	-3.12799	-0.20209	-1.67142	0.39014	-1.41563	-0.580506	-0.988048	-1.14272	-1.32858	-1.48157	-0.716922	-0.266476	-0.391553	-0.290271	-0.258405	-0.553709	-0.43706	-0.0384821	-0.236244	0.157314	0.321742	-0.11271	0.163577
197	begging	Zoo Tierpark Hagenbeck	captive	8.2016	-10.9771	-2.98218	-2.20388	-3.07067	-0.364926	-2.42162	0.232667	-1.75741	-1.11029	-0.560079	-1.23403	-1.47552	-0.548684	-1.09375	-0.731885	-0.246964	-0.968666	-0.312524	-0.560242	-0.486056	0.23565	-0.438182	0.0440292	0.266013	-0.174939	0.17794
198	begging	Zoo Tierpark Hagenbeck	captive	7.30025	-12.4954	-3.7292	-1.55179	-3.05474	-0.295738	-1.79904	0.14862	-2.26675	-1.7242	-0.796049	-1.2272	-2.19959	-1.67656	-0.729951	-0.865637	-0.677539	-0.63618	-0.853011	-0.756525	-1.05517	-0.476523	-0.216829	-0.683179	-0.328559	-0.0714159	-0.0764444
199	begging	Zoo Tierpark Hagenbeck	captive	7.23369	-12.6954	-4.19001	-2.13088	-3.56676	-1.05942	-2.09222	0.351523	-1.84854	-1.49394	-1.33444	-1.68605	-1.94007	-1.3921	-1.13848	-0.843446	-0.363242	-0.522054	-0.310162	-0.660241	-0.652467	-0.0872777	-0.736338	-0.21871	0.3239	-0.285056	0.0774255
200	begging	Zoo Tierpark Hagenbeck	captive	6.90988	-11.406	-1.26976	-1.52438	-2.66475	-0.96953	-1.40816	0.967979	-1.83657	-0.388743	0.12361	0.122653	-1.29784	-0.343452	-0.0387964	-0.687481	0.0303143	-0.52698	-0.185955	-0.639543	-0.160673	0.521823	-0.917808	0.139882	0.428818	-0.427424	0.245454
201	begging	Zoo Tierpark Hagenbeck	captive	8.03444	-12.0079	-1.74225	-1.21915	-3.42089	-0.463494	-1.7531	0.320265	-1.48178	-0.924766	-0.131428	-0.791716	-1.26614	-0.567336	-0.346177	-0.441662	-0.467298	-0.00535252	-0.166604	-0.789364	0.142775	0.370139	-0.730688	0.175775	0.447731	-0.357231	0.172294
202	begging	Zoo Tierpark Hagenbeck	captive	7.28948	-12.0455	-1.31348	-0.902659	-3.13771	-0.36753	-1.48638	1.10342	-1.56387	-1.03907	0.282273	-0.552023	-1.39474	-0.354039	-0.452399	-0.462038	-0.164625	-0.256647	0.0630054	-0.389621	-0.0127851	0.0556262	-0.547914	0.507431	0.357113	-0.175773	0.229306
203	begging	Zoo Tierpark Hagenbeck	captive	7.70661	-11.812	-0.942644	-1.12601	-2.99027	0.185539	-1.49517	0.933146	-1.51224	-1.04465	0.182754	-0.830567	-0.943797	-0.552321	-0.909175	-0.175625	-0.331276	-0.249456	0.109616	-0.841088	-0.0530909	0.296352	-0.870222	0.272215	0.574511	-0.248245	0.171839
204	begging	Zoo Tierpark Hagenbeck	captive	6.16468	-12.026	-0.526091	-1.38973	-2.42978	-0.776991	-1.39266	1.18182	-1.98791	-0.428089	-0.429982	-1.66772	-0.981235	-0.692678	-0.631178	-0.211166	0.104389	0.260182	-0.0139772	0.188384	-0.12804	0.0630499	0.323352	0.11248	0.449427	0.255677	0.0816096
205	begging	Zoo Tierpark Hagenbeck	captive	6.1777	-12.7207	-1.00276	-2.06495	-2.93081	-0.24556	-1.79667	1.05121	-1.8069	-0.535713	-0.0436202	-1.10135	-1.08946	-0.352829	-0.55828	-0.414676	-0.280185	-0.431509	-0.0371968	-0.395074	-0.212263	0.12569	0.0149927	0.353552	-0.00797357	-0.0389186	0.409544
206	begging	Zoo Tierpark Hagenbeck	captive	7.69294	-10.4858	-0.0101062	-1.64801	-2.55143	-0.265265	-1.69189	1.71489	-1.30074	-0.625793	0.329843	-0.607964	-1.08066	-0.268741	-0.504306	-0.430284	0.321402	-0.0125284	0.139699	-0.054564	-0.282163	-0.0600844	-0.560067	-0.0256989	0.0659362	-0.329212	0.0886883
207	begging	Zoo Tierpark Hagenbeck	captive	4.7768	-12.9394	0.701248	-1.77846	-2.63818	-0.694408	-2.31827	0.955584	-1.69035	-0.845076	-0.621813	-1.90953	-1.44492	-0.28983	-0.286483	0.253188	0.154079	-0.050739	0.0920763	-0.537734	0.0593851	0.280284	-0.466705	0.250918	0.143811	-0.308049	0.0662999
208	begging	Zoo Tierpark Hagenbeck	captive	7.9292	-11.7628	0.22009	-0.730664	-2.1835	1.25861	-2.54451	1.44791	-1.18168	-0.588358	0.372441	-0.688342	-0.93253	-0.902832	-0.0359867	0.139649	0.134189	0.154001	-0.15095	-0.279603	-0.443678	0.215279	0.482739	0.334105	0.383261	-0.145142	-0.0322559
209	begging	Zoo Tierpark Hagenbeck	captive	3.10093	-13.6965	-0.25286	-0.621492	-2.46236	-0.818553	-3.21913	-0.0866813	-0.742953	-0.519215	-0.501075	-1.26538	-0.505501	-0.325375	-0.11441	0.287177	0.185658	0.589416	0.0741771	0.00712313	0.387024	0.944936	0.355399	0.277548	0.538842	0.542472	0.875198
210	begging	Zoo Tierpark Hagenbeck	captive	1.88034	-13.7256	1.7228	-0.546766	-1.48033	0.244809	-1.73531	-0.0963309	-1.02433	-0.404882	-0.608781	-1.33556	-0.905482	-0.591308	-0.520701	-0.0450933	-0.568272	0.180176	0.311099	0.215456	0.6811	0.320696	0.206632	0.497187	0.164221	0.160693	0.0630502
211	begging	Zoo Tierpark Hagenbeck	captive	2.33242	-13.8863	1.03748	-0.430534	-1.41646	-0.177551	-3.05234	0.443119	-0.917323	-0.935158	-0.278929	-0.210637	-1.48328	-0.658852	0.777947	0.101589	-0.372895	0.110906	0.0877621	0.492251	0.330338	0.207071	0.35288	0.0819231	0.32246	-0.243624	-0.146857
212	begging	Zoo Tierpark Hagenbeck	captive	4.798	-13.6549	-0.727423	-0.911962	-2.02499	0.287066	-2.43522	-0.259035	-1.42116	-0.430079	-0.586958	-1.47333	-1.05449	-0.58458	0.0828619	0.275322	-0.312525	0.349174	0.222523	0.136515	0.42941	0.277816	0.215655	0.474457	0.396377	0.395305	0.595812
213	begging	Zoo Tierpark Hagenbeck	captive	4.77267	-12.9975	0.140184	-0.92782	-1.85129	0.323772	-2.44189	0.556185	-0.77376	-0.669977	-1.09687	-0.387534	-1.30069	-1.3167	0.583973	0.3447	-0.152105	0.447271	0.039451	-0.00469604	0.343744	0.0910161	0.579923	0.641992	0.231576	0.317842	0.186604
214	begging	Zoo Tierpark Hagenbeck	captive	4.55402	-13.4992	-0.572238	0.350822	-1.65002	0.31582	-2.32963	0.449979	-1.01381	-0.211316	0.121296	-0.776648	-1.15688	-0.764379	0.250343	0.466576	0.138252	0.385881	0.139596	0.306863	0.576961	0.549563	0.670893	0.610341	0.528106	0.526329	0.537371
215	begging	Zoo Tierpark Hagenbeck	captive	7.09753	-12.2264	-2.11649	-2.3902	-3.46656	-0.716499	-2.97416	0.212327	-1.66677	-1.60117	-1.17784	-0.72498	-1.27291	-1.66733	-0.449076	-0.130248	-0.739356	-0.443011	-0.356053	-0.428493	-0.237522	-0.538414	-0.179135	0.352251	-0.161831	-0.175879	0.159328
216	isolation	Cocha Cashu	wild	12.3682	-0.860991	-7.11259	-2.15141	-1.17374	-0.571561	-1.29914	-1.40154	-0.687506	-0.0999102	-1.1378	-1.63151	-0.629373	-0.767614	-0.831277	-0.722457	-0.367233	-0.346394	-0.434127	-0.730276	-0.283179	-0.22823	-0.336543	-0.430944	0.0835414	0.131263	-0.203127
217	isolation	Cocha Cashu	wild	12.657	-1.78582	-8.13428	-2.15528	-1.32738	-1.54745	-2.30069	-1.25933	-1.03059	-0.722218	-1.30801	-1.40912	-1.31499	-1.17857	-0.94001	-1.00727	-0.599694	-0.375682	-0.526211	-0.772439	-0.430063	-0.684986	-0.422461	-0.294669	-0.341892	-0.178395	0.11104
218	isolation	Cocha Salvador	wild	9.41512	-7.57935	-5.4706	1.85632	-2.77475	-2.63712	0.172037	-0.345827	-0.308618	-0.243309	0.270556	-1.29775	-0.276748	-0.780872	0.467802	-1.08839	-0.0414087	-0.0193653	0.199433	0.150513	0.523904	0.236488	-0.534639	0.360975	-0.0762345	0.486806	0.0623987
219	isolation	Cocha Salvador	wild	10.6631	-6.08257	-7.91775	-0.198953	-3.03524	-3.07003	-0.64407	-0.945169	-1.73435	-1.02149	0.35519	-1.12356	-0.384982	0.0856532	0.918326	-0.867252	0.317667	0.737109	0.500364	0.0296037	0.43218	0.432352	-0.28563	0.356325	-0.27317	0.240778	-0.324631
220	isolation	Cocha Salvador	wild	11.4634	-6.38032	-7.68812	0.569803	-2.18091	-2.32529	-0.970058	-0.95352	-0.525099	-0.270189	-0.395306	-1.12668	-0.040511	-0.391498	0.755638	-0.353608	-0.266811	0.140003	0.935471	0.343714	0.0439624	0.363032	0.0726622	0.349523	-0.41402	0.528656	0.246765
221	isolation	Cocha Salvador	wild	11.5123	-4.05448	-6.8478	-0.272405	-1.93064	-1.88839	-0.56656	-1.34969	-1.04613	-0.329241	-0.149203	-1.27336	0.0057822	-0.70699	0.172671	-0.514716	-0.0487839	-0.195047	0.71322	0.44874	0.226496	0.398852	0.0381679	0.257683	-0.345669	0.605828	0.0518027
222	isolation	Cocha Salvador	wild	10.7501	-6.97885	-7.26181	-0.584543	-3.69369	-2.9994	-1.36782	-1.60529	-1.24771	-1.26291	-1.05326	-1.38069	-0.860985	-1.48121	0.0725333	-0.709736	-0.301162	-0.283614	0.6245	0.337114	-0.194838	0.34413	0.252444	-0.21792	-0.867774	0.452719	-0.168552
223	isolation	Cocha Salvador	wild	11.0837	-6.14004	-6.96183	0.974477	-3.09853	-2.72301	-0.527276	-0.279803	-1.00185	-0.940206	-0.0341932	-0.937263	-0.139082	-1.21695	0.162897	-0.846348	-0.160119	-0.595902	0.601698	0.380368	0.250826	0.327698	0.0636303	0.387038	-0.191733	0.77625	0.0672974
224	isolation	Cocha Salvador	wild	11.4617	-8.91204	-5.89553	-0.138393	-5.0408	-1.75081	-1.37413	-1.62126	-1.46691	-1.08199	-0.84194	-1.21593	-1.35742	-0.410232	-0.382983	-1.90586	-0.45814	-0.294262	-0.267568	0.21828	0.21122	0.0816369	0.215104	0.151594	-0.319711	0.445877	0.386915
225	isolation	Cocha Salvador	wild	11.9612	-7.06344	-7.89788	-0.44977	-3.64663	-1.9531	-0.445272	-1.53845	-2.1355	0.273687	-0.172087	-1.88455	-0.162597	-0.273548	-0.516649	-0.594152	0.334313	-0.571922	0.255502	0.833628	0.416355	0.27236	0.32402	0.133212	-0.403556	0.292477	-0.247788
226	isolation	Cocha Salvador	wild	10.4623	-6.24958	-5.42678	1.64673	-1.11297	-2.01323	-1.05039	0.381729	0.0460661	-0.832474	-0.106482	-0.461278	-0.53166	0.121793	0.109064	-1.19179	0.111405	-0.0153837	-0.845075	-0.581497	0.425535	0.15193	-0.263859	-0.471915	0.103204	0.186202	-0.124046
227	isolation	Cocha Salvador	wild	10.4094	-6.39488	-6.83575	-0.0742574	-3.25587	-2.9656	-0.0745981	-0.786711	-1.79742	0.0412476	0.0171772	-2.06178	-0.660576	0.165699	-0.626256	-1.11316	0.252859	-0.52636	-0.412026	0.384987	0.608185	-0.152586	0.225574	0.479579	0.127561	0.586123	0.855206
228	isolation	Cocha Sandoval	wild	8.39696	-11.3101	-5.9483	0.364038	-4.69193	-2.07976	-1.80279	-1.30426	-0.0920052	-1.72515	-1.5231	-1.30378	-0.348434	-1.28863	-1.15842	-1.22699	0.0515479	-0.856595	-0.588397	-0.0423308	-0.331474	0.137341	-0.551464	0.330586	0.153051	0.286363	-0.111886
229	isolation	Cocha Tres Chimbadas	wild	7.86141	-9.63197	-6.4997	-0.0612377	-3.47452	-2.022	-1.34927	-2.59256	-2.18423	-1.59314	-1.63905	-0.92992	-1.24851	-2.00971	-0.658578	-0.69588	-0.240099	-0.587955	-0.275871	-0.411501	0.23236	0.103069	0.760573	0.348218	0.850488	0.681901	0.32847
230	isolation	Cocha Tres Chimbadas	wild	8.68257	-11.325	-5.79701	-0.934573	-5.0472	-1.11292	-1.87622	-1.59869	-1.3228	-1.38708	-1.52	-1.22232	-1.60782	-1.56811	-1.18576	-0.815199	-0.596162	-0.940994	-0.176369	-0.197601	-0.32074	-0.197471	0.333535	-0.0801386	0.155037	0.411503	0.241205

## Sheet: single screams
S2 Table. MFCC-data for single screams (wavering screams and whines).
Call number	Behavioural context	Social group	Origin	Vocalization type	MFCC 01	MFCC 02	MFCC 03	MFCC 04	MFCC 05	MFCC 06	MFCC 07	MFCC 08	MFCC 09	MFCC 10	MFCC 11	MFCC 12	MFCC 13	MFCC 14	MFCC 15	MFCC 16	MFCC 17	MFCC 18	MFCC 19	MFCC 20	MFCC 21	MFCC 22	MFCC 23	MFCC 24	MFCC 25	MFCC 26	MFCC 27
1	alarm	Cocha Cashu	wild	Wavering scream	13.2604	-10.6869	-4.75749	-0.643748	-5.16156	-1.62099	-1.14385	-2.11941	-0.0761294	-0.749138	-1.638	-0.460232	-0.911843	-0.998545	-0.669058	-0.779902	-0.17017	0.1914	0.199065	0.474514	0.296951	0.511476	0.751162	0.434251	0.598823	0.752923	0.367974
2	alarm	Cocha Salvador	wild	Wavering scream	5.59734	1.06874	-5.67592	-2.92752	0.93655	-2.29207	-3.38664	-0.238349	-0.00187804	-1.78481	-0.946638	-0.623163	-1.68826	-0.794158	-0.410237	-0.93829	-0.974767	-0.666325	-0.970837	-0.373717	0.0377225	-0.568586	-0.0897645	-0.0427422	-0.307076	-0.513554	0.345344
3	alarm	Cocha Salvador	wild	Wavering scream	10.6589	0.284444	-6.77075	-3.36443	-1.32541	-3.33515	-1.79346	0.384462	0.0477237	-0.876215	-0.699846	-0.845663	-1.19804	-1.04807	-0.0626544	0.0730166	-0.762356	-0.525821	0.23849	0.150867	0.369295	0.733839	0.433234	0.208559	0.715474	0.00348529	-0.197084
4	alarm	Cocha Salvador	wild	Wavering scream	16.6676	-3.89506	-9.04475	-0.794436	-0.276644	-3.74631	-2.46143	0.444364	-1.01194	-2.10175	-0.326	0.063751	-1.68527	-1.15256	0.62339	-0.0832805	-1.52122	-0.403062	0.919555	0.223587	-0.142555	0.973761	0.953473	-0.469836	-0.767727	0.0758586	0.0347918
5	alarm	Cocha Sandoval	wild	Wavering scream	5.81329	0.0488235	-6.74826	-5.75689	-1.5932	-1.08332	-2.05479	-2.2508	-1.06911	-0.687592	-1.32125	-1.5365	-1.03007	-0.0834995	-0.52831	-0.946394	-0.96527	-0.251474	0.203832	0.416364	0.561334	0.629869	0.835742	0.649997	0.653453	0.150937	0.560021
6	alarm	Cocha Sandoval	wild	Wavering scream	5.12448	1.89055	-4.23204	-4.95491	-2.10122	-0.839773	-0.999319	-1.57194	-1.5773	-1.02472	-0.997253	-1.12657	-1.24085	-0.492317	-0.0139164	-0.12024	-0.734204	-0.572789	-0.147111	0.642344	0.756062	0.354269	0.211795	0.110091	0.537999	0.320122	0.47653
7	alarm	Cocha Sandoval	wild	Wavering scream	8.95199	-1.10577	-6.72404	-3.43164	-0.982025	-2.15409	-2.01283	-0.532183	-0.0572996	-0.718237	-0.906688	-0.610959	-0.526997	-0.891929	-1.16477	-0.98442	-0.765796	-0.65848	-0.647571	-0.561061	-0.278902	-0.378269	-0.236524	-0.24441	0.06242	-0.226275	0.0484837
8	alarm	Cocha Sandoval	wild	Wavering scream	9.77119	-0.0411406	-6.28528	-3.9483	-1.38223	-1.96271	-2.22195	-1.33389	-0.297671	-0.637726	-1.0423	-0.994201	-0.749228	-0.576454	-0.511088	-0.746598	-0.702855	-0.207593	-0.115794	-0.1242	0.267716	0.377703	0.0814404	-0.221656	0.064076	0.152106	0.0734035
9	alarm	Cocha Sandoval	wild	Wavering scream	6.64429	-6.12376	-6.45175	-1.14225	-1.71235	-3.87313	-1.21635	-0.37575	-1.35984	-1.31221	-0.488294	-0.568541	-1.2081	-0.886314	-0.978295	-0.518731	-0.734223	-0.0344361	0.00386422	0.426273	0.351955	0.239034	0.113118	0.161412	0.541021	0.387562	0.497264
10	alarm	Zoo Duisburg	captive	Wavering scream	10.3243	-11.0234	-1.35767	-1.34975	-1.6213	0.0146161	-1.20529	0.762249	-0.244488	-0.903663	-1.0893	-1.40685	-1.47119	-1.3164	-0.39176	-0.269321	0.237877	0.25216	0.0362258	0.385762	0.0736909	0.189177	0.584887	0.274399	0.319416	0.284695	0.258774
11	alarm	Zoo Duisburg	captive	Wavering scream	9.88947	-10.6573	-2.1331	-2.45899	-2.93428	-1.07369	-1.52315	0.233901	-1.22693	-1.61807	-1.11821	-0.985114	-1.40153	-1.49256	-0.544699	-0.897022	-0.552944	-0.179961	-0.374716	-0.379961	-0.707597	-0.719426	-0.453487	-0.24947	0.132482	0.200692	0.505049
12	alarm	Zoo Duisburg	captive	Wavering scream	9.02738	-10.7163	-2.91573	-2.7961	-4.53019	-1.42599	-1.43848	0.110354	-0.79509	-1.78415	-0.553586	-0.359274	-1.1532	-0.758562	-0.184702	-0.799841	-0.602623	-0.370591	-0.647651	-0.567972	-0.447875	-0.323027	-0.13204	-0.268646	0.0443383	-0.165078	-0.0798402
13	alarm	Zoo Duisburg	captive	Wavering scream	11.6972	-7.81169	-3.15079	-1.56968	-2.26776	-1.32987	-1.91932	0.113808	-0.114642	-1.55617	-1.05933	-0.730427	-1.52494	-0.834409	-0.0196585	-0.950986	-0.849993	-0.227288	-0.325344	-0.034403	-0.452966	-0.756502	-0.392035	-0.435105	-0.303863	0.168076	0.419073
14	alarm	Zoo Duisburg	captive	Wavering scream	6.14199	-12.2995	0.542872	-3.43905	-2.44001	-0.728821	-1.00849	1.5146	-1.82027	-0.872331	-0.649638	-1.65335	-1.45218	-0.685451	-0.705354	-1.02467	-0.208302	-0.18431	0.365301	0.252906	0.20545	0.0750934	-0.119193	-0.0125239	0.353636	0.171053	0.246773
15	alarm	Zoo Duisburg	captive	Wavering scream	4.05356	-12.7338	2.16578	-1.96026	-1.04917	-1.19139	-0.624459	1.07839	-1.57332	-0.0591067	-0.617223	-1.16192	-0.495545	-0.252845	-0.617388	-0.383278	0.00372174	-0.0155052	0.305367	0.320311	-0.00842582	-0.407427	0.0678778	0.0849944	0.216292	0.274045	0.296611
16	alarm	Zoo Duisburg	captive	Wavering scream	6.68306	-12.2169	-0.545415	-3.66873	-3.63307	-1.50193	-1.51005	0.132962	-2.66011	-0.584916	-0.662786	-2.23873	-1.03985	-1.25395	-1.43296	-0.781006	-0.379473	-0.16188	0.264389	0.476558	0.373189	0.175043	0.504171	0.27865	0.638416	0.542755	0.500818
17	alarm	Zoo Duisburg	captive	Wavering scream	7.11456	-12.2036	-2.0877	-3.22945	-3.43795	-0.91452	-1.5075	0.234192	-2.46156	-1.42477	-0.605104	-2.18785	-1.39734	-0.80103	-1.71824	-1.25681	-0.382656	-0.670299	-0.0871718	-0.176711	-0.13357	-0.17344	-0.387618	0.0497864	0.543878	-0.00719874	0.307929
18	begging	Cocha Cashu	wild	Wavering scream	6.56452	-2.99854	-5.13079	-1.45361	-1.9251	-2.17873	0.187117	1.18556	-0.208684	-0.997012	-1.33437	-1.18543	-1.02212	-0.926747	-1.00733	-0.218474	-0.21945	0.200519	0.649553	0.763386	0.414548	0.22851	0.984124	0.763517	0.708778	0.227752	0.390648
19	begging	Cocha Cashu	wild	Wavering scream	4.80296	-8.47555	-5.77117	0.583574	-0.759111	-0.853013	0.543539	-0.763916	-1.40953	-0.37631	-0.883946	-0.74209	-0.564634	-0.0134272	0.238277	0.485708	-0.301162	-0.0217492	-0.297008	-0.572197	-0.0674879	-0.316148	-0.174243	-0.0768261	0.407037	-0.174119	0.889798
20	begging	Cocha Cashu	wild	Wavering scream	8.58963	-4.57737	-6.78172	-2.12582	-1.33729	-2.06207	-1.19379	-0.831553	-1.1215	-0.646139	-0.996976	-0.902431	-0.743393	-0.353067	-1.02838	-0.397728	-0.598226	0.309686	0.292999	0.126521	-0.0984837	0.217635	0.574595	-0.0442902	0.740579	0.514694	0.681455
21	begging	Cocha Salvador	wild	Wavering scream	9.55503	-11.1136	-3.73147	0.352752	-3.62712	-1.51501	-1.88178	-1.29313	-0.0836137	-2.71753	-0.223975	-1.13338	-1.64074	-0.689076	-0.38856	-2.02356	-0.597427	-1.01231	-0.120605	0.268316	-1.05703	0.411418	0.0919924	-0.796638	-0.347896	0.831464	-0.18055
22	begging	Cocha Salvador	wild	Wavering scream	9.09811	-9.16715	-5.12862	-0.73425	-2.94188	-2.70413	-1.14832	-0.64242	-0.959136	-1.70727	-0.747549	-0.38089	-1.46397	-0.514676	-1.1971	-1.22514	-0.879224	-0.875564	-0.435155	-0.0197106	-0.234912	-0.0801332	-0.235905	-0.64099	0.386129	0.188538	0.742848
23	begging	Cocha Salvador	wild	Wavering scream	9.34741	-7.35922	-6.91805	-0.901976	-2.04991	-2.48496	-0.189301	-1.07012	-1.16337	0.0643177	-0.918875	-1.84891	-0.465581	-0.603614	-1.27462	-0.630696	-0.473442	-0.676196	-0.2405	0.137667	-0.245831	-0.509276	-0.255741	-0.206813	0.0733196	-0.203226	0.495607
24	begging	Cocha Salvador	wild	Wavering scream	10.3669	-5.45243	-7.19047	-1.36373	-1.07181	-2.86376	-1.34633	-0.392083	-0.330741	-0.755472	-1.30908	-1.37349	-0.827986	-0.454234	-1.11466	-0.918387	-0.769416	-0.644243	-0.620005	-0.202971	-0.142416	-0.444314	-0.489473	-0.699674	-0.185778	0.0153346	0.736229
25	begging	Cocha Salvador	wild	Wavering scream	10.2178	-5.84812	-4.11022	-0.32952	-1.2614	-0.730463	0.181046	-0.0778699	-0.461733	-0.944569	-0.624974	-0.90883	-1.74549	-0.341949	-0.242784	-0.864345	-0.908669	0.144003	0.697596	0.274159	0.220334	0.361356	-0.0513049	-0.0560788	0.909669	-0.0145792	0.369005
26	begging	Cocha Sandoval	wild	Wavering scream	7.04223	-10.2337	-2.72064	-0.0053626	-3.58644	-0.64767	-0.0533109	-1.916	-0.121723	-0.105628	-2.03914	-1.32764	-0.160727	-0.220894	-0.722451	-0.639402	-0.501103	0.342535	-0.0310843	-0.0768634	0.183969	-0.287893	0.206025	0.388752	-0.133041	-0.635797	-0.199611
27	begging	Cocha Tres Chimbadas	wild	Wavering scream	9.15339	-4.82785	-8.16316	-1.2471	-0.0530779	-1.86278	-0.752318	0.542662	-0.722779	-1.48045	-0.342216	-0.121332	-0.319817	-1.49704	-0.442718	0.276274	0.804096	0.0122775	0.321755	0.140173	0.0299629	-0.281247	0.187453	0.452736	0.61353	0.211348	0.0435386
28	begging	Cocha Tres Chimbadas	wild	Wavering scream	6.71444	-4.57136	-5.61766	-1.26555	-1.39299	-0.411556	0.996309	0.634098	0.185247	-1.04079	-1.60202	-0.28204	-0.283373	-1.04038	-1.00092	-0.590687	-0.908108	-0.681901	-0.400665	-0.83893	-0.667378	-0.334247	-0.0340507	-0.175215	0.270581	0.0848246	0.189889
29	begging	Cocha Tres Chimbadas	wild	Wavering scream	8.23699	-4.24423	-5.7728	0.254055	0.636066	-1.7069	-0.18188	0.713661	-1.6248	-1.13682	0.52613	-0.0385448	-2.20225	-0.294687	0.274166	-0.403979	-0.865952	0.09142	-0.403885	-0.598429	0.211785	-0.267427	-0.422505	-0.237305	0.327841	-0.744088	-0.0645643
30	begging	Cocha Tres Chimbadas	wild	Wavering scream	6.83676	-1.74883	-6.85633	-1.94651	1.26924	-0.543226	-0.300392	-0.0564494	-2.06198	-1.05997	0.0736958	-1.01733	-2.73027	-0.336936	0.111088	-0.547101	-1.04599	0.0363072	-0.251159	-0.548837	0.162415	-0.266312	-0.370404	-0.0972733	0.679836	-0.933125	-0.216356
31	begging	Cocha Tres Chimbadas	wild	Wavering scream	10.332	-7.47001	-6.11166	0.262141	-2.01575	-1.87521	0.254656	-0.671932	-1.41691	-0.398133	-0.344403	-0.821865	-1.12955	-0.413303	-0.404866	-0.359106	-0.390797	0.35822	-0.155003	-0.592025	0.113595	-0.0900794	-0.29301	-0.431717	0.176108	-0.50732	-0.220776
32	begging	Cocha Tres Chimbadas	wild	Wavering scream	10.478	-6.64358	-6.91219	0.595304	-1.12636	-2.03876	0.599912	0.119551	-1.55988	-0.372341	0.184739	-0.989467	-0.960759	-0.10412	-0.0041827	-0.551822	0.0615556	0.266338	-0.501912	-0.415656	0.153424	-0.256929	-0.51112	-0.0581768	-0.00997289	-0.708499	-0.251389
33	begging	Cocha Tres Chimbadas	wild	Wavering scream	8.59477	-5.18607	-7.117	-0.80401	-0.371721	-3.33425	-1.30847	0.213639	-2.41684	-1.58005	0.375599	-0.379481	-2.35021	-0.310674	0.0305538	-0.356683	-0.229202	0.755186	-0.638927	-0.421566	0.947084	0.09673	-0.603924	-0.00812384	1.04962	-0.539826	0.0518595
34	begging	Cocha Tres Chimbadas	wild	Wavering scream	4.1597	-6.89277	-6.0148	0.650706	-0.174784	-1.48095	-1.48907	-1.39295	-0.0843493	0.398002	-0.346377	-1.00965	-1.13609	-0.935572	-0.0292434	-0.183681	-0.525067	-0.00350742	0.10361	-0.406361	0.240811	0.354745	-0.00172877	0.0438812	0.506577	-0.0563989	0.0621301
35	begging	Cocha Tres Chimbadas	wild	Wavering scream	6.72059	-6.1089	-6.54504	-0.414337	-0.728644	-1.41229	-0.342771	-0.622443	-1.34429	-0.707029	-0.703286	-1.03445	-1.3349	-0.665618	-0.559784	-0.73442	-0.797709	-0.025244	-0.3186	-0.732789	-0.361537	-0.116226	0.000131274	-0.245303	0.0652881	-0.199603	0.227853
36	begging	Cocha Tres Chimbadas	wild	Wavering scream	2.21953	-7.27989	-6.04705	1.10731	0.250285	-2.56432	-2.18867	-1.40566	-0.638043	0.321066	-0.5878	-1.29734	-1.45537	-0.4805	-0.25	-0.175623	-0.639264	-0.146714	-0.0826376	-0.374675	0.253098	0.501874	0.494676	-0.175938	0.294622	-0.199148	0.214594
37	begging	Cocha Tres Chimbadas	wild	Wavering scream	4.98882	-3.00293	-5.66456	-1.67309	-1.12026	-2.14415	-0.138043	-0.453621	-2.91902	-1.51122	0.458702	0.619761	-1.36484	-1.02298	-1.10462	0.0115357	-0.209601	-0.11729	-0.568975	0.365744	0.739258	0.0262358	0.043033	-0.0178058	0.575592	-0.0886167	0.476971
38	begging	Cocha Tres Chimbadas	wild	Wavering scream	4.00519	-3.02348	-7.20161	-1.71393	0.994018	-0.516659	-0.994574	-1.28918	-1.86041	-0.847087	0.278466	-0.545226	-1.44396	-0.738751	-0.193998	-0.0705238	-0.0112778	-0.0508168	-0.331671	-0.287588	-0.254312	-0.5234	-0.0656468	0.261673	0.0911425	-0.335594	0.344627
39	begging	Cocha Tres Chimbadas	wild	Wavering scream	3.94691	-6.20578	-6.53809	-0.460019	-0.831879	-2.23919	-1.5665	-2.1229	-2.00016	-0.491658	-1.35262	-0.271039	-0.62954	-1.52485	-0.776137	0.74753	-0.960016	-0.564387	0.149979	-0.670761	-0.21159	0.138096	-0.0398422	0.0220852	1.03556	-0.493505	0.0985358
40	begging	Cocha Tres Chimbadas	wild	Wavering scream	6.44934	-8.41802	-5.6525	0.28962	-1.57548	-1.8057	-1.06961	-1.7426	-0.158838	0.443307	-1.77659	-0.667637	-0.315254	-0.813052	-0.458618	0.742084	-0.630282	-0.0129117	0.35128	-0.221273	0.0311786	0.0130957	0.156092	0.119015	0.702331	-0.440691	0.405299
41	begging	Cocha Tres Chimbadas	wild	Wavering scream	4.70303	-6.655	-7.48034	-0.75444	-0.531418	-1.55607	-1.6325	-1.27434	-0.138872	0.201677	-0.310461	-0.448404	-0.177868	-1.10999	-0.382118	0.425597	0.0082499	-0.292057	0.378198	0.0200872	-0.228288	0.139793	0.0366861	-0.11334	0.496729	-0.0142476	-0.175328
42	begging	Cocha Tres Chimbadas	wild	Wavering scream	3.05455	-7.62062	-5.0135	2.05071	0.315145	-3.04994	-2.13086	-0.605065	0.112135	0.56419	-1.37095	-0.893004	0.107192	0.676056	-0.80685	0.151104	0.1652	0.4117	0.242257	0.249028	0.0185804	-0.0573485	-0.0452599	-0.534171	0.344696	-0.587563	-0.0313178
43	begging	Cocha Tres Chimbadas	wild	Wavering scream	5.70455	-4.37438	-3.97976	-0.44549	-1.32053	-2.15516	0.686162	0.861262	-0.275338	-0.565229	-1.0942	-1.50657	-0.57339	-0.376406	-1.80742	-1.39678	-0.49181	-0.143909	-0.452982	-0.149665	-0.391595	-0.483025	0.0737858	0.272732	0.208182	-0.0869595	0.451848
44	begging	Cocha Tres Chimbadas	wild	Wavering scream	6.18719	-3.5115	-5.34006	-1.28004	0.497031	-2.42932	-0.94225	1.11105	-0.066553	-1.56313	-1.23786	-0.960158	-1.68585	-1.20035	-1.33836	-1.15349	-1.15763	-0.0823287	-0.354055	-0.4503	-0.520186	-0.166962	0.0199102	0.133835	0.403828	-0.00431125	0.364278
45	begging	Cocha Tres Chimbadas	wild	Wavering scream	5.3235	-6.2654	-7.12434	-0.619	-0.759269	-2.24875	-1.38619	-1.28205	-1.3249	-0.696853	-0.808989	-0.845179	-0.857911	-0.697705	-0.697618	0.147696	0.00780062	-0.156179	-0.220245	-0.267217	-0.486046	-0.248405	0.0640498	-0.213526	0.506746	-0.0268466	0.0638881
46	begging	Cocha Tres Chimbadas	wild	Wavering scream	6.43247	-4.87101	-7.51468	-1.25271	0.142232	-2.23797	-1.29382	0.0639105	-1.53301	-1.0832	-0.0541718	-0.149894	-1.73476	-0.608154	-0.211924	0.307084	0.222092	0.405161	-0.0605134	-0.143096	0.101269	-0.341888	0.236578	0.0171018	0.34184	-0.183595	0.662122
47	begging	Cocha Tres Chimbadas	wild	Wavering scream	6.00986	-6.16951	-7.12511	-0.770217	-1.23007	-2.30168	-0.527721	-0.461175	-1.98545	-0.915619	-0.214943	-1.33957	-1.54919	-0.135667	-0.398485	0.0325225	0.383536	0.21172	-0.000385255	-0.0671174	-0.190623	-0.375848	0.062377	-0.132216	0.257647	-0.0957353	0.345708
48	begging	Cocha Tres Chimbadas	wild	Wavering scream	6.34001	-6.97308	-7.9652	0.572189	0.0355949	-3.19824	-1.62635	-0.238483	-1.32931	-1.27156	-0.461151	-1.2897	-1.65453	-0.554405	-0.221562	-0.366028	-0.09296	-0.0034541	0.0620002	0.122719	0.070067	-0.377617	0.10549	0.131047	-0.0621479	-0.0917425	0.60306
49	begging	Cocha Tres Chimbadas	wild	Wavering scream	8.25847	-4.76039	-7.54888	-0.88103	1.3152	-0.512181	-1.1464	-0.0768418	-0.513576	-0.408528	-0.163614	-0.359334	-1.37715	-0.30932	0.0902536	0.364345	0.0930886	0.106495	-0.175359	-0.0660217	-0.197622	-0.695389	0.135632	-0.133691	0.0914901	-0.130012	0.466349
50	begging	Cocha Tres Chimbadas	wild	Wavering scream	7.7631	-5.78376	-8.88258	-2.12138	-0.259524	-1.98895	-1.13946	-0.689446	-1.72923	-0.785267	-0.317356	-0.836316	-1.717	-0.251234	-0.185997	-0.126501	-0.15057	0.460644	-0.0897491	-0.331344	-0.104676	-0.0138284	0.201306	-0.101474	0.393355	-0.286846	0.398917
51	begging	Cocha Tres Chimbadas	wild	Wavering scream	6.41329	-13.4936	-3.43626	-0.0744435	-3.77528	-0.0469504	-0.610995	-1.5572	0.362191	-0.670865	-1.40511	0.0775074	-0.545124	-0.949233	-0.744279	-0.147878	-0.21408	0.311017	-0.00332717	-0.385007	-0.0578666	-0.38391	-0.137565	0.0738971	0.384627	0.0420744	0.298017
52	begging	Cocha Tres Chimbadas	wild	Wavering scream	3.72271	-15.7604	-1.02841	0.720639	-2.45764	-0.0257001	-2.26725	-0.963147	0.0218015	-0.503767	-0.468402	-1.58926	-0.529611	-0.43115	-0.659013	0.294401	-0.413604	-0.448503	0.154147	0.103178	0.393479	0.205611	0.0895185	0.202822	0.0786482	0.125688	-0.067064
53	begging	Tierpark Hagenbeck	captive	Wavering scream	4.77924	-13.6657	-4.33328	-4.15918	-3.07868	-0.448659	-1.59348	1.636	-0.282951	-0.957829	1.14553	0.61552	-0.773079	0.708764	1.56928	0.219592	0.904577	0.997588	0.297384	0.616436	-0.683433	-0.458414	-0.170171	-0.618607	0.0208613	-0.200775	-0.0375974
54	begging	Tierpark Hagenbeck	captive	Wavering scream	5.63918	-13.4713	-6.59211	-3.82226	-3.46666	-0.167501	-1.57531	-0.354878	-0.262521	-0.967309	0.0915277	0.931425	-0.0576739	-0.0601262	1.31507	0.548486	-0.0442404	0.846688	0.264883	0.0499477	-0.562776	-1.02747	0.0951166	-0.0509351	-0.1916	0.675667	0.406906
55	begging	Tierpark Hagenbeck	captive	Wavering scream	7.68985	-10.6305	-3.23177	-3.88579	-2.72862	-0.268277	-1.42994	1.27904	-0.0246149	-1.11873	0.123785	0.178844	-1.34698	-0.743485	0.88806	-0.337314	-0.388224	0.535034	0.24528	0.66845	-0.0869399	-0.187858	0.571082	0.0272402	0.299415	0.459254	0.437666
56	begging	Tierpark Hagenbeck	captive	Wavering scream	5.43391	-12.7408	-5.60365	-3.53782	-2.60173	0.851304	-0.916462	2.19008	1.55653	-0.908871	0.00463543	0.599826	-0.259992	-2.11743	-0.270335	0.754675	-1.74277	0.080933	0.552877	-0.358891	0.704042	-0.0919218	0.547861	0.932988	0.114222	0.663005	0.27328
57	begging	Tierpark Hagenbeck	captive	Wavering scream	8.32388	-10.1877	-5.89206	-2.74604	-1.79295	0.527771	-0.846206	1.05678	1.47503	-0.262142	-0.0936965	0.603728	-0.424843	-0.75557	0.369448	0.368012	-0.474379	0.192264	0.371698	-0.256542	-0.525674	-0.673921	-0.243779	0.0616854	-0.0171802	0.382107	0.618689
58	begging	Tierpark Hagenbeck	captive	Wavering scream	8.50193	-10.3729	-5.62787	-1.6074	-2.34614	-0.0901213	-1.76202	0.684627	0.829618	-1.91151	-0.769726	0.188228	-1.41782	-0.40783	0.690689	-0.323455	-0.00185004	0.717321	0.117759	0.127513	-0.452397	-0.39584	0.0530999	-0.451369	0.198166	0.474657	0.103976
59	begging	Tierpark Hagenbeck	captive	Wavering scream	11.0994	-8.76114	-3.42523	-2.48126	-1.8855	-0.128066	-2.25758	-0.345767	0.090987	-0.618028	-0.768934	-0.707307	-0.0818398	-0.919445	-0.737072	0.0559829	-0.620096	-0.16811	0.592413	-0.108543	0.223522	0.183646	0.0141155	0.509552	0.310514	0.127354	0.514475
60	begging	Tierpark Hagenbeck	captive	Wavering scream	10.5764	-12.3381	-4.24553	-1.6691	-3.2104	-0.951591	-1.35684	-0.844152	-0.805978	-0.270558	-1.33796	-1.91311	-0.57041	-0.60788	-0.86146	-0.596538	-0.448341	-0.226538	-0.114967	0.468415	0.123947	0.112089	0.823208	0.539985	0.344443	0.492728	0.331377
61	begging	Tierpark Hagenbeck	captive	Wavering scream	10.7062	-9.49455	-3.91212	-2.12792	-2.35891	-1.10369	-1.48952	-0.680153	-0.939812	-0.779126	-0.977818	-0.694475	-0.702702	-1.13959	-0.408476	-0.623668	-0.984107	-0.566855	-0.323071	-0.0726711	-0.315211	-0.211806	-0.254885	-0.331504	-0.00939873	0.113269	0.329228
62	begging	Tierpark Hagenbeck	captive	Wavering scream	6.87391	-10.0241	-1.95979	-1.85807	-3.57185	-0.400831	-0.568376	0.794289	-1.03262	-1.92358	-0.552907	-0.822186	-1.52135	-1.30006	-0.515237	-0.26768	0.0476321	-0.572766	-0.134348	-0.181928	-0.480073	-0.581272	-0.0135702	-0.0895335	0.234431	0.119797	0.591418
63	begging	Tierpark Hagenbeck	captive	Wavering scream	9.78782	-10.2991	-4.61085	-2.44262	-2.00692	-0.536194	-1.19459	-0.854511	-1.01778	-0.189028	-1.12081	-1.79337	-0.446002	-0.10965	-0.851396	-1.04375	0.00604135	0.0291557	0.305371	0.514704	0.221586	0.278154	0.55668	0.374476	0.466667	0.705868	0.491169
64	begging	Tierpark Hagenbeck	captive	Wavering scream	8.1975	-12.072	-2.69468	-1.91817	-2.54242	-0.0580053	-1.10598	-0.0278843	-0.743095	-0.65841	-0.440658	-0.957827	-0.902987	-0.65385	-0.0606891	-0.00988036	0.03899	-0.155767	-0.601063	-0.376135	-0.217063	0.0793252	0.382902	0.334445	0.517383	0.162582	0.212068
65	begging	Tierpark Hagenbeck	captive	Wavering scream	9.88055	-10.8359	-3.09174	-1.03651	-2.29413	-0.806209	-1.0878	0.152296	-0.540472	-0.61936	-0.76818	-1.0098	-1.02099	-0.749244	-0.224152	-0.258012	0.0250882	-0.116096	-0.152588	0.0169749	-0.312404	0.0840038	0.443439	0.337715	0.599855	0.0834419	0.196939
66	begging	Tierpark Hagenbeck	captive	Wavering scream	8.50138	-9.82463	-5.26406	-1.77438	-3.94465	-1.99428	-1.10853	-1.7208	-1.45006	0.45027	-1.41943	-1.09576	-0.476584	-1.06342	-0.29418	-0.565359	0.0166608	0.154424	0.0546042	0.153672	0.106712	0.0849223	0.642367	0.288698	0.765348	0.282659	0.520204
67	begging	Tierpark Hagenbeck	captive	Wavering scream	9.00875	-10.3867	-3.37053	-1.21969	-2.96786	0.727292	-1.47709	-1.32849	-0.821775	-0.994986	-0.844384	-0.962368	-1.10085	-0.885135	-0.292795	0.512413	0.428218	0.336276	0.503168	0.0159792	0.565001	0.352377	0.487712	0.512986	0.453533	-0.0622674	0.0719803
68	begging	Tierpark Hagenbeck	captive	Wavering scream	8.1261	-11.1786	-2.04343	-0.996732	-2.07989	0.0819537	-1.12033	0.844106	0.102312	-1.57501	-0.756351	-0.569574	-1.13976	-0.682252	-0.124073	-0.417899	0.0849178	0.289224	0.116549	0.428274	-0.00333082	-0.179237	0.341572	0.134237	0.233471	-0.0476118	-0.0307022
69	begging	Tierpark Hagenbeck	captive	Wavering scream	7.90548	-10.4361	-4.28234	-2.71608	-2.72171	-0.365092	-1.14237	0.782193	-0.238813	-0.748435	0.263375	-0.536825	-1.28359	-0.314016	0.0411533	-0.319536	-0.0455707	0.222374	0.485414	-0.317346	-0.368941	-0.229056	-0.346346	-0.0591879	0.470863	-0.150359	0.243533
70	begging	Tierpark Hagenbeck	captive	Wavering scream	7.87691	-10.3395	-4.29121	-2.36646	-2.15597	-0.243513	-0.924461	1.13763	-0.627189	-0.814577	0.468242	-0.34561	-1.00861	-0.466329	0.0126076	-0.485388	-0.300099	0.391238	0.384775	-0.346463	-0.322845	-0.337061	-0.402754	-0.226778	0.662727	0.0629118	0.335949
71	begging	Tierpark Hagenbeck	captive	Wavering scream	5.44516	-13.0745	-1.17165	-2.33101	-2.85072	-1.17564	-1.66787	0.806268	-1.16535	-1.4989	-0.433567	-1.09121	-1.35062	-0.89433	-0.429606	-0.0228174	0.0103315	-0.288313	-0.0398662	-0.746912	-0.248379	0.34867	-0.20238	0.331475	0.526814	-0.113797	0.775055
72	begging	Tierpark Hagenbeck	captive	Wavering scream	8.93727	-10.1518	-3.44984	-2.01189	-2.55527	0.188841	-1.00458	0.711299	0.73258	-0.515758	-1.10532	-0.280104	-0.0806747	-1.21832	-0.87886	-0.116757	-0.592614	-0.218463	0.365649	-0.593923	-0.131058	-0.0350004	-0.557859	-0.0309027	0.577564	0.00347548	0.665302
73	begging	Tierpark Hagenbeck	captive	Wavering scream	7.18512	-12.2852	-0.665304	-1.77296	-2.65266	0.0770088	-1.87128	0.0814091	-0.701282	-0.93622	-0.635564	-0.879663	-0.688627	-1.37685	-0.0673653	0.487733	-0.367437	-0.186673	-0.407534	-0.367027	0.232916	-0.535418	-0.0198081	0.22245	-0.0483117	0.0898629	0.558353
74	begging	Tierpark Hagenbeck	captive	Wavering scream	7.83099	-12.1423	-2.8655	-2.44442	-2.55828	-0.467006	-1.62357	-0.744851	-1.07398	-0.621943	-0.851146	-0.980711	-1.12007	-1.14098	-0.437966	-0.345109	0.126155	-0.0222541	-0.107988	-0.140922	-0.287706	-0.129988	-0.117564	-0.12238	0.177797	-0.094774	0.310785
75	begging	Tierpark Hagenbeck	captive	Wavering scream	8.70518	-10.7723	-1.67786	-1.50118	-2.02497	0.053421	-1.76855	0.0226096	-0.73706	-1.12741	-0.589136	-0.920886	-0.758844	-0.787135	-0.0957486	0.118008	-0.300627	-0.10541	0.072989	-0.272233	-0.225642	-0.0122936	0.122379	-0.120622	0.223026	0.0587426	0.0948736
76	begging	Tierpark Hagenbeck	captive	Wavering scream	6.6149	-12.9907	-1.32485	-1.10987	-2.49625	-0.289697	-1.77007	0.00251664	-0.478965	-0.714069	-1.16213	-1.1341	-0.992696	-1.17591	-1.12683	-1.17062	-0.121133	0.0911796	0.05671	0.131959	-0.344185	0.413839	0.418288	0.0416745	0.364791	-0.120586	0.34305
77	begging	Tierpark Hagenbeck	captive	Wavering scream	7.94427	-11.1076	-2.07871	-2.19107	-2.39141	0.00106543	-0.769355	0.700048	-0.521208	-0.906301	-0.883032	-1.05365	-0.684765	-0.951728	-0.952879	-0.825696	-0.0428125	0.212018	-0.266885	-0.127551	-0.412415	0.0380652	0.629573	0.352858	0.374082	-0.036986	-0.268388
78	begging	Tierpark Hagenbeck	captive	Wavering scream	7.44457	-12.7822	-1.83965	-1.48663	-2.35624	-0.0756691	-0.837156	0.231155	-1.28078	-1.49677	-1.02197	-0.878968	-0.522123	-0.405438	-0.10079	-0.71181	-0.341842	-0.0578091	-0.452102	0.182098	-0.275942	0.0231132	0.818979	0.31809	0.70065	0.570307	0.121077
79	begging	Tierpark Hagenbeck	captive	Wavering scream	7.82276	-12.3593	-2.68622	-1.2594	-2.56333	-0.357217	-1.34677	0.0835843	-0.881297	-1.9727	-0.995342	-0.715598	-0.95507	-0.439765	-0.163758	-0.699208	-0.298841	-0.154934	-0.477159	-0.152407	-0.653043	-0.534036	0.294074	0.143556	0.107534	-0.19167	-0.315712
80	begging	Tierpark Hagenbeck	captive	Wavering scream	8.61903	-11.8741	-3.38458	-1.9285	-1.82151	-0.275312	-1.50955	-0.0291247	-0.586763	-1.48693	-1.75388	-0.762787	-0.535056	-1.02251	0.132801	-0.0731315	-0.606592	0.130365	0.249781	-0.0425958	-0.247747	-0.216998	0.290076	0.765041	0.414711	0.127582	0.455771
81	begging	Tierpark Hagenbeck	captive	Wavering scream	9.64867	-11.1938	-3.31545	-1.28316	-2.39505	-0.200539	-1.64841	-0.40141	0.517559	-0.194699	-1.12208	-1.46729	-0.636753	-0.822832	-1.41334	-0.638072	-0.460137	-0.691084	0.110497	0.286616	-0.247324	0.101463	0.135221	-0.0872086	0.346593	0.313167	0.109913
82	begging	Tierpark Hagenbeck	captive	Wavering scream	9.10404	-10.2472	-4.91328	-1.51878	-1.99262	-0.53923	-1.03845	-0.248668	-0.50656	-1.11296	-1.07667	-0.922009	-0.748559	-0.529175	-0.29058	-0.10046	-0.0568595	0.0873139	0.187277	0.245779	0.355418	0.414719	0.51654	0.451076	0.465188	0.285581	0.289956
83	begging	Tierpark Hagenbeck	captive	Wavering scream	8.59654	-12.0791	-3.89309	-2.49627	-2.03991	0.331408	-1.11295	-0.280229	-0.478897	-1.06262	-1.69466	-1.44703	-1.19518	-1.52174	-0.518389	-0.22858	-0.430691	-0.0386811	-0.0808025	-0.0336218	-0.0160496	-0.109224	0.211937	0.308217	0.278274	0.199488	0.407459
84	begging	Tierpark Hagenbeck	captive	Wavering scream	8.03462	-11.2824	-0.559539	-2.35467	-1.19299	-0.26571	-1.44521	1.73736	0.143104	-0.694809	-0.837468	-0.621931	-0.213059	-1.0077	-0.576194	-0.0307583	-0.290797	-0.125218	-0.130996	-0.271118	-0.237727	-0.393379	0.0304331	-0.0650988	0.144527	0.15931	0.447173
85	begging	Tierpark Hagenbeck	captive	Wavering scream	9.27905	-10.5126	-1.77643	-1.54756	-2.31236	0.16973	-0.970047	0.993289	-0.491507	-1.61597	0.145889	-0.182849	-1.24275	-0.890173	-0.027641	-0.474633	-0.452553	0.0761551	-0.255901	0.0950903	0.0533606	-0.648572	0.134816	-0.0164266	-0.0544579	0.123016	0.0354204
86	begging	Tierpark Hagenbeck	captive	Wavering scream	9.52944	-10.3811	-5.18114	-0.268903	-1.1103	1.03752	-0.249368	-0.207912	0.154934	-1.0657	-0.879672	-1.19861	-1.81596	-0.87053	-0.427193	-0.00595829	0.298375	-0.230762	0.121331	0.204435	-0.237037	0.0248071	0.385888	-0.0386589	0.273422	0.18456	0.111666
87	begging	Tierpark Hagenbeck	captive	Wavering scream	10.3446	-9.0612	-3.13977	-2.13606	-2.00229	-0.512355	-1.90345	0.130175	-0.304882	-0.708356	-0.7285	-1.18854	-0.801196	-0.987372	-0.728496	-0.0304239	-0.0145794	-0.223698	-0.21922	-0.0292778	-0.309331	-0.329805	0.0305425	-0.0485115	6.86217e-06	-0.0893699	0.0104057
88	begging	Tierpark Hagenbeck	captive	Wavering scream	10.3205	-10.3452	-5.2213	-2.13289	-1.78169	-0.871817	-0.928702	-0.1966	-0.524779	-0.196834	-0.429169	-0.439832	-0.517848	-0.642103	-0.191663	-0.159063	0.289391	0.664692	0.501704	0.371415	-0.192048	-0.324719	-0.252806	-0.017827	0.271304	0.010966	0.0840453
89	begging	Tierpark Hagenbeck	captive	Wavering scream	8.86553	-11.3369	-4.34172	-3.12806	-2.38508	-1.06129	-1.70042	-0.97988	-1.52727	-0.101662	-0.614194	-1.32329	-0.82654	-1.06348	-0.39018	-0.328679	-0.0427793	0.481642	0.00163814	0.215051	0.0956405	-0.209185	-0.0320474	0.117019	0.19007	0.027386	0.0563705
90	begging	Tierpark Hagenbeck	captive	Wavering scream	8.52346	-12.592	-1.56274	-1.16648	-1.75236	0.156902	-1.27998	-0.600321	-0.262214	-0.20442	-0.977597	-0.973775	-0.457924	-0.632372	-0.332791	0.569083	0.532698	0.341928	0.460111	0.382253	0.0578243	0.0750911	0.24063	0.0718407	0.285644	0.0374495	0.11741
91	begging	Tierpark Hagenbeck	captive	Wavering scream	7.15182	-12.3955	-1.88799	-2.5978	-1.34876	-0.684302	-0.528523	1.35755	0.270138	-0.600907	-0.884285	0.104581	-1.27128	-1.85835	-0.203096	-0.197421	-0.725525	0.213181	0.317716	0.191917	0.271051	-0.644981	0.331698	0.488038	0.211901	0.664034	0.537243
92	begging	Tierpark Hagenbeck	captive	Wavering scream	6.32112	-12.7616	-2.93017	-3.26797	-1.75352	-0.336707	-1.68259	0.768622	-0.51625	-0.723226	0.197856	-0.317312	-1.27227	-0.75715	-0.331583	-0.639797	-0.291091	-0.104478	0.268263	0.500339	-0.21663	0.0905179	0.273354	-0.0424326	0.329131	0.0911987	0.177661
93	begging	Zoo Dortmund	captive	Wavering scream	6.51058	-12.2829	-2.26571	-0.896412	-1.41594	-0.152366	-2.62009	-1.41937	-0.703904	0.12886	0.139322	-0.861419	-1.07776	-1.04395	-0.689208	-0.358124	0.317782	0.23053	-0.0411076	0.0709547	-0.086155	0.0607104	0.262004	0.350214	0.579633	0.254972	0.410367
94	begging	Zoo Dortmund	captive	Wavering scream	7.88128	-11.5941	-2.69781	-1.45392	-1.10456	-0.522301	-2.31872	-0.827027	-0.84634	-0.185465	-0.0618252	-0.829688	-1.57522	-1.5524	-0.356548	-0.585028	-0.625325	-0.261932	-0.0869367	0.27436	0.0765326	0.215993	0.289388	0.306884	0.597727	0.361253	0.43029
95	begging	Zoo Dortmund	captive	Wavering scream	7.84058	-12.4779	-5.90252	-1.32426	-1.98496	0.240464	-0.54501	-0.257611	-0.840237	-1.26928	-0.0937236	-0.378927	-0.61493	0.202408	-0.138156	-0.0780593	0.295655	0.270837	0.265926	0.0770639	0.303075	-0.333237	-0.45553	0.408441	0.283681	-0.16293	0.141263
96	begging	Zoo Dortmund	captive	Wavering scream	8.91594	-10.2018	-4.59552	-0.50535	-1.40698	0.734489	0.235802	0.587617	-0.552487	-1.29031	-0.0894914	0.106019	-0.233035	-0.43574	-0.798158	-0.348271	0.31552	-0.00253571	-0.265439	-0.0115015	0.222899	-0.186103	-0.0126553	-0.208556	0.0047374	0.123911	0.0269707
97	begging	Zoo Dortmund	captive	Wavering scream	9.33218	-9.28358	-4.75453	0.486037	-1.21914	0.622037	0.316083	-0.113477	-0.792425	-0.670338	-0.0148912	0.2364	0.027028	-0.394277	-0.62572	-0.0322492	0.783976	0.0812219	-0.0807224	0.129885	-0.113209	-0.716742	-0.158294	-0.469709	0.0509373	0.0939139	-0.0185929
98	begging	Zoo Dortmund	captive	Wavering scream	7.65197	-8.15962	-6.04792	-2.58925	-1.43027	0.197244	-0.244194	0.778141	-0.480814	-0.526589	0.286064	0.216644	0.100059	0.153046	-0.295605	-0.400779	0.53013	-0.130298	-0.401382	-0.108867	0.0284763	-0.186552	0.17515	-0.327849	0.391175	0.35211	0.107283
99	begging	Zoo Dortmund	captive	Wavering scream	5.99447	-12.0737	-0.99462	-1.62423	-1.81047	0.0151281	-2.8777	-1.47312	-0.604335	-0.416066	-0.37105	-0.736387	-0.735497	-0.155703	-1.4425	-1.11848	0.244783	-0.891484	-0.482807	-0.107448	-0.479511	-0.390019	-0.023167	-0.489013	0.215038	0.399358	0.273597
100	begging	Zoo Dortmund	captive	Wavering scream	5.43404	-13.356	-2.92847	-1.50061	-1.38164	-0.964725	-2.97101	-1.75469	-1.4868	-0.107839	0.0192569	-1.08355	-1.39328	-1.15715	-1.25595	-1.62117	-0.503937	-0.215609	-0.670999	-0.440892	-0.117318	-0.286662	-0.0961892	0.585636	0.62745	0.451537	0.425278
101	begging	Zoo Dortmund	captive	Wavering scream	6.27341	-13.263	-2.44049	-1.86186	-2.22379	-0.465658	-1.64597	-0.718266	-1.78376	-1.00853	-0.125047	-0.468271	-0.912384	-1.01546	-0.612027	-0.778508	-0.219061	-0.143027	-0.248954	0.267061	-0.14154	-0.232843	-0.0602431	0.355903	0.640383	0.345425	0.505898
102	begging	Zoo Dortmund	captive	Wavering scream	8.97521	-10.5976	-4.66693	-1.20476	-1.90569	0.711156	-0.871961	-0.499104	-0.831129	-0.988723	0.227137	-0.0652075	-0.321433	0.0876022	-0.680586	-0.251809	0.154675	-0.143251	0.202476	0.0630836	0.143549	0.355986	0.42435	0.261504	0.392747	0.732346	0.742127
103	begging	Zoo Dortmund	captive	Wavering scream	0.218297	-17.8213	-3.52812	-0.623728	-1.22923	1.15114	-1.53733	-0.817013	-0.715664	-0.492327	-0.386464	-1.50428	-0.937092	-0.373483	-0.299029	0.785344	1.40159	1.30501	1.51906	0.574726	-0.655805	-0.23166	-0.26535	-1.28481	-0.691454	-0.399946	-0.761674
104	begging	Zoo Dortmund	captive	Wavering scream	6.62516	-12.7982	-1.22306	-0.812329	-0.503689	1.06851	-1.35102	-0.354966	-1.25985	-0.392909	0.0895342	-0.431706	-0.322761	-0.726317	-0.108006	0.0883779	0.00072554	-0.134407	-0.296824	-0.309707	-0.442226	-0.138259	-0.0656373	-0.157192	0.286428	-0.0728269	0.0770455
105	begging	Zoo Dortmund	captive	Wavering scream	4.50897	-14.0432	-1.66215	-2.14184	-0.919079	0.441053	-1.91875	-0.404815	-1.76586	-0.870269	-0.236065	-0.397905	-0.515248	-1.23613	-0.608994	-0.287264	0.419759	0.40511	0.00733229	0.0174852	-0.420208	0.45437	0.414382	0.104626	0.979615	0.237058	0.153637
106	begging	Zoo Dortmund	captive	Wavering scream	4.95519	-12.9796	0.936349	-0.805583	-2.57551	-1.50252	-3.54577	-1.19907	-0.709095	0.443407	0.392874	-0.568578	-1.31534	-0.789932	0.297101	-0.816183	-0.56218	-0.281734	-0.604564	0.00386546	-0.0348624	0.12362	-0.299176	-0.718629	0.425368	0.425364	0.37212
107	begging	Zoo Dortmund	captive	Wavering scream	5.7466	-13.9879	-1.69918	-0.897905	-2.12736	0.301534	-2.11036	-1.41158	-0.609294	0.22505	-0.460914	-1.06912	-0.271804	-0.171578	-0.310589	-0.442599	0.00296591	-0.211195	0.224757	0.645681	-0.121749	0.596346	0.432466	-0.515482	0.597891	0.582907	0.376067
108	begging	Zoo Dortmund	captive	Wavering scream	6.58041	-12.2772	-4.57751	-1.27988	-3.55675	-0.554053	-1.24531	-1.45592	-0.347028	0.534778	0.0440233	-0.798013	-1.86708	0.181779	0.967749	-1.01872	-0.174508	-0.26856	-0.367432	0.106778	-0.433049	-0.526646	0.399324	-0.468743	-0.372352	0.020904	0.743379
109	begging	Zoo Dortmund	captive	Wavering scream	7.5092	-9.94884	-2.23929	-2.55296	-1.16261	-0.00627192	-1.59149	-0.900704	-1.45484	-0.526871	-0.581508	-0.0411375	-0.888874	-1.26502	-0.442031	-1.01001	-0.0252125	0.217439	-0.175639	-0.186967	-0.326213	-0.341618	0.0950017	0.268446	0.333085	0.314571	0.235795
110	begging	Zoo Dortmund	captive	Wavering scream	5.40901	-13.3434	-3.92132	-1.10055	-1.96046	0.964229	-1.07574	-0.0569634	-0.712786	-1.13785	0.0422859	-0.775684	-1.49698	-1.47871	-1.20192	-0.521747	-0.346353	-0.360152	0.125585	-0.107135	-0.198605	-0.539744	0.213196	4.87741e-05	-0.032224	-0.157316	-0.0806311
111	begging	Zoo Duisburg	captive	Wavering scream	6.20499	-10.5626	-0.808064	-4.89067	-1.53505	-1.8422	-0.693191	-0.339004	-2.38441	-0.214456	-0.957063	-1.42304	-1.78681	-0.655271	-0.773491	-1.03424	0.323504	0.25388	-0.198357	0.174261	0.258148	0.0042543	0.236274	0.320183	0.586832	0.572839	0.260715
112	begging	Zoo Duisburg	captive	Wavering scream	7.08344	-13.2327	-0.0354499	-1.5426	-1.69339	-0.519375	-2.00654	0.35142	-0.462988	-0.532645	-1.24643	-1.04349	-0.826036	-1.42636	-0.389743	-0.405173	-0.0158173	0.226834	-0.407989	-0.0674164	-0.344591	0.035143	0.317717	0.171371	0.550243	0.357163	0.225927
113	begging	Zoo Duisburg	captive	Wavering scream	7.17471	-11.9651	0.999143	-1.57437	-1.96944	-1.69379	-3.06439	-0.155803	-0.695733	-0.917833	-1.41555	-1.19788	-0.986023	-1.94163	-1.74146	-1.16016	-0.414475	0.0082593	-0.34591	-0.214077	-0.349183	-0.302698	-0.213035	-0.257533	0.0813696	0.137324	0.0823427
114	begging	Zoo Duisburg	captive	Wavering scream	6.55917	-12.7653	-0.318895	-2.44837	-1.64846	-0.929015	-1.48613	0.38133	-0.47572	-0.817006	-0.283693	-0.169921	-0.536663	-0.707926	-0.459301	-0.182242	-0.38534	-0.259334	-0.365793	-0.279386	-0.304735	-0.608783	-0.12925	0.285042	0.332269	0.154421	0.0970946
115	begging	Zoo Duisburg	captive	Wavering scream	8.26917	-12.0205	0.162296	-3.18441	-2.68063	-0.438218	-1.50825	1.31875	-1.81639	-1.46898	0.499568	-0.948077	-1.25027	-0.271557	-0.27981	-0.778494	-0.232663	-0.207522	-0.0783184	0.643152	0.281873	0.586818	0.698931	0.533215	0.793418	0.371968	0.454159
116	begging	Zoo Duisburg	captive	Wavering scream	10.0054	-10.8598	-2.26307	-1.45019	-2.57686	-1.22416	-1.53737	0.204344	-0.486253	-0.323696	-1.07946	-1.28584	-0.643052	-0.336434	-0.387825	-0.858449	-0.109418	0.0683457	0.106084	0.677623	-0.134282	0.31803	0.32009	0.0119282	0.839562	0.640371	0.689371
117	begging	Zoo Duisburg	captive	Wavering scream	10.412	-9.21146	-0.211976	-1.07012	-2.31596	-0.201552	-1.73051	0.861339	-0.560619	-0.0186716	0.292996	-1.18475	-0.577567	-0.364016	-0.867218	-0.972919	-0.594052	-0.053216	-0.286238	0.0113453	0.0854724	-0.1215	0.103279	-0.166786	0.235055	0.25069	-0.053491
118	begging	Zoo Duisburg	captive	Wavering scream	7.76614	-12.7803	-1.93633	-2.48145	-2.96248	-1.40681	-2.40225	-0.903289	-1.64632	-0.526777	-0.954227	-1.41548	-1.2335	-0.929326	-0.587196	-0.889234	0.158002	0.498189	0.18661	0.664221	0.246447	0.577209	0.658031	0.708388	1.11433	0.589037	0.796249
119	begging	Zoo Duisburg	captive	Wavering scream	9.27505	-11.8796	-3.85592	-1.57637	-3.60546	-1.20858	-1.43198	-0.223598	-0.827378	-1.50023	-0.904752	-1.07163	-1.34239	-0.949666	-0.858784	-0.602294	-0.329897	-0.188923	0.214867	0.189546	-0.226246	0.262487	0.225823	0.0963371	0.581116	0.352665	0.250919
120	begging	Zoo Duisburg	captive	Wavering scream	7.88075	-13.1886	-2.02509	-2.53022	-2.71353	0.0675501	-2.01495	-0.764899	-1.77369	-0.802539	-0.146153	-1.30529	-1.2548	-0.316046	-0.673213	-0.307114	0.547896	0.103443	0.486963	0.341325	-0.00900112	0.958604	0.350414	0.397583	1.00462	0.3919	0.578545
121	begging	Zoo Duisburg	captive	Wavering scream	2.33844	-9.10746	1.301	-4.31575	-0.568128	-0.7883	0.206456	-0.102274	-2.03558	-0.944343	-0.0384164	-1.22961	0.0481405	-0.300708	-0.149031	0.54099	-0.00435517	-0.102907	-0.382198	-0.464631	0.957322	-0.532322	0.647352	0.382464	-0.198719	0.548758	-0.241829
122	begging	Zoo Duisburg	captive	Wavering scream	7.06312	-12.8634	-1.80895	-1.57219	-1.18996	1.11637	-1.23154	-0.485131	-1.43407	-0.85312	0.355746	0.112855	-0.225828	-0.757668	-0.406476	0.132175	0.17942	0.134356	0.0102829	-0.161073	-0.214394	0.163967	-0.0567387	-0.0824927	0.207229	-0.156588	0.146887
123	begging	Zoo Duisburg	captive	Wavering scream	6.39755	-12.8349	-3.19863	-0.572873	-3.3172	-1.16857	-0.378557	-0.674383	-1.52331	-0.0393331	-0.0372802	-1.3103	-0.522518	-1.0207	-0.907017	0.0717825	-0.570064	-0.423363	-0.33428	-0.160668	-0.0809997	-0.423927	-0.0414547	-0.159767	0.0624194	0.0809194	-0.324484
124	isolation	Cocha Salvador	wild	Wavering scream	8.28435	-3.25571	-6.90474	-0.843614	-0.692531	-2.06977	-2.07903	-1.04471	-0.517546	-0.646313	-0.862356	-0.919395	-0.100969	-0.468474	-0.0342726	0.239217	0.667977	-0.0554798	0.472098	0.476011	0.657378	0.2542	0.730401	0.0581039	-0.498207	-0.901916	-0.277169
125	isolation	Cocha Salvador	wild	Wavering scream	6.25323	0.370491	-5.35981	-3.94136	-0.809284	-0.759421	-1.92334	-2.89315	-2.06988	-0.91597	-0.460134	-1.55034	-1.79233	-0.722729	-0.0436551	0.38955	0.25796	0.488025	0.251104	0.643953	0.506361	0.826203	0.0829916	-0.0494718	-0.0859629	0.526874	0.394966
126	isolation	Cocha Salvador	wild	Wavering scream	13.4304	-0.1146	-7.33539	-2.58542	0.326566	-1.8822	-2.44424	-0.612441	-0.263497	-1.65284	-0.918908	-0.0317053	-0.728959	-0.895807	0.280362	-0.492009	-1.247	-0.873583	-0.238943	-0.74306	-0.554817	0.221876	0.449988	-0.19305	-0.188412	-0.0186237	0.138095
127	isolation	Cocha Sandoval	wild	Wavering scream	7.7052	-11.3878	-5.34202	-1.12846	-4.08806	-2.51592	-2.53197	-1.94325	0.510152	-0.975401	-1.48416	-0.375958	-1.89953	-1.54591	-0.184054	-0.402141	-0.765713	-1.07487	-0.248089	0.583801	-0.649224	-0.426697	1.26922	-0.459604	-0.577762	0.496804	0.288781
128	isolation	Cocha Tres Chimbadas	wild	Wavering scream	6.87435	-9.00471	-5.7232	0.948377	-1.96752	-2.07919	-1.3404	-1.87481	-1.15782	-0.470314	-0.612349	-1.19271	-1.31914	-1.30128	-0.0660628	-0.653354	-0.0517264	-0.131496	0.0347211	-0.381868	0.366511	-0.495901	0.0284673	0.327536	0.191774	-0.256445	0.269273
129	isolation	Cocha Tres Chimbadas	wild	Wavering scream	7.22555	-8.52384	-6.26388	0.691412	-1.83466	-2.50217	-1.5211	-1.82562	-1.22909	-0.29653	-0.203392	-1.08711	-1.24907	-1.52347	-0.38301	-0.379849	0.171107	-0.362456	0.0555818	-0.270527	0.216079	-0.238624	0.270543	-0.00637173	0.09506	-0.233388	0.0490915
130	isolation	Cocha Tres Chimbadas	wild	Wavering scream	7.25078	-10.097	-4.19128	0.813454	-2.30797	-0.987304	-1.62347	-2.20225	-0.505835	-0.291975	-0.0655691	-0.51066	-1.13826	-1.14115	-0.33421	-0.290419	0.541452	-0.49033	0.159757	-0.0384984	-0.126991	-0.158702	0.645964	-0.0348087	0.0327799	-0.347641	-0.256335
131	isolation	Cocha Tres Chimbadas	wild	Wavering scream	7.22477	-7.69742	-2.49953	1.15373	-1.52594	-2.24176	-0.745014	-1.25615	-0.919079	-0.243497	0.421492	-0.788741	-1.1515	-0.858912	-0.527181	0.290046	-0.30396	-0.421218	-0.326064	-0.0591333	-0.268225	-0.0310906	-0.513467	0.513295	-0.12505	-0.238197	-0.133869
132	isolation	Cocha Tres Chimbadas	wild	Wavering scream	6.82799	-4.75194	-4.42553	-0.314781	-0.997699	-2.55047	-0.630045	-0.750428	-0.766912	-0.331113	-0.169106	-1.25703	-1.72577	-1.06579	-0.200656	0.179078	-0.218654	0.227291	0.209142	0.415964	0.0954906	0.130268	-0.252884	0.780402	0.439737	0.0701872	-0.00901507
133	isolation	Cocha Tres Chimbadas	wild	Wavering scream	8.39718	-7.94927	-5.8928	-0.114419	-1.77275	-1.51287	-0.828235	-1.51534	-0.815791	-0.26561	-0.376328	-1.45474	-0.977399	-0.65067	-0.21095	-0.353651	0.417532	-0.359792	-0.193532	0.297595	0.0991129	-0.496925	0.506574	0.446161	-0.288303	0.138169	0.472079
134	isolation	Cocha Tres Chimbadas	wild	Wavering scream	8.28145	-7.40931	-7.06039	0.273113	-0.851426	-2.09428	-1.05009	-0.905345	-0.842062	-0.501207	-0.488543	-1.95587	-0.954451	-0.168207	-0.386393	-0.997665	0.558103	-0.117481	-0.380042	0.118341	0.141523	-0.645719	0.167273	0.371142	0.00918517	0.113622	0.22398
135	isolation	Cocha Tres Chimbadas	wild	Wavering scream	10.0644	-5.54455	-5.45127	0.553241	-1.83879	-1.69492	1.16259	-0.259759	-1.91025	-0.339515	0.336704	-1.59752	-0.922538	-0.426196	-0.493976	-0.491	0.914599	0.222534	-0.0794495	0.290976	0.416558	-0.446057	0.227379	0.703734	0.146492	-0.129989	0.303241
136	alarm	Cocha Cashu	wild	Whine	14.4858	-4.3322	-6.83732	-0.476577	-2.25921	-4.24448	-1.25936	0.618904	-0.997628	-1.03513	-0.322842	-1.12748	-1.45647	-0.233842	0.0120626	-0.779797	-0.92114	-0.633839	-0.583845	-0.465274	-0.284612	-0.107173	0.0898469	-0.0459576	-0.46056	-0.324404	0.26364
137	alarm	Cocha Cashu	wild	Whine	17.5943	2.78475	-7.42022	-4.23977	-0.190057	-0.625291	-3.14841	-2.19455	0.278958	0.473375	-1.63573	-2.25963	-0.778866	0.490742	0.0742556	-0.771373	-0.782153	-0.366595	-0.309122	-0.365702	-0.125257	0.165165	-0.0619258	-0.48391	-0.59969	-0.43328	-0.323986
138	alarm	Cocha Cashu	wild	Whine	12.8457	-1.47691	-8.42678	-3.96565	-2.49219	-3.89642	-3.15928	-0.241983	0.103208	-0.915725	-0.773389	-0.378027	-1.09461	-0.91921	0.436818	0.593302	-0.868222	-1.19465	0.0163622	0.492601	-0.240031	-0.387366	0.217821	0.212491	-0.431158	-0.553053	-0.0861207
139	alarm	Cocha Cashu	wild	Whine	2.50016	7.46786	-1.19966	-7.22142	-5.87945	-5.37962	-2.8079	-0.415116	0.796841	0.285988	-0.0696159	-0.454463	-0.770867	-0.183167	0.453724	1.25974	0.536529	0.708262	-0.0708345	0.495053	0.111645	0.695856	0.172438	-0.149896	-0.765164	-0.356195	-0.452478
140	alarm	Cocha Cashu	wild	Whine	10.13	-2.78022	-6.35715	-1.18073	-1.26153	-1.98753	-1.41065	-0.285528	-0.348368	-0.959349	-0.876083	-1.38687	-0.927561	-0.738819	-0.54643	-1.06894	-0.332862	-0.424433	0.0334125	-0.311954	-0.526506	-0.986537	-0.182181	-0.305152	-0.484017	-0.305847	0.15548
141	alarm	Cocha Cashu	wild	Whine	11.2893	-5.42345	-6.48567	0.235694	-0.940124	-2.2194	-1.00572	0.210072	-0.18198	-1.15443	-0.92546	-1.06233	-1.07123	-1.23905	-0.282988	-0.697798	-0.419542	-0.500775	0.149472	-0.484084	-0.75836	-0.968744	-0.243184	-0.3827	-0.271872	0.324194	0.726324
142	alarm	Cocha Cashu	wild	Whine	9.58993	-2.15804	-6.85414	-2.26961	-1.24571	-1.03198	-1.27676	-1.1331	-0.338453	-0.300415	-1.03362	-1.76395	-0.923627	-1.22703	-0.885752	-0.965884	-0.429139	-0.452087	0.0451389	-0.755187	-0.783041	-0.791178	-0.116106	-0.321401	-0.343217	-0.337785	-0.117576
143	alarm	Cocha Cashu	wild	Whine	11.5492	-3.51301	-7.21994	-0.681999	-0.50573	-2.37742	-1.5439	0.229363	-0.343379	-1.42831	-0.719165	-0.834309	-1.16852	-1.32981	-0.0362556	-1.0257	-1.11198	-0.526387	0.261243	-0.768487	-0.773229	-0.839198	-0.510872	-0.718013	-0.36841	0.124263	0.468056
144	alarm	Cocha Cashu	wild	Whine	15.981	-0.159607	-5.1698	-0.39864	-0.748723	-2.46767	-1.17376	0.150665	-0.893094	-0.587731	0.47194	-0.175061	-1.10012	-0.43016	0.0256034	-0.338758	-0.30224	0.0576938	-0.10951	-0.156461	0.0930501	-0.169901	-0.464458	0.0279532	0.194466	-0.329073	-0.335399
145	alarm	Cocha Cashu	wild	Whine	9.47097	-1.78282	-5.82335	-2.65792	-1.91551	-1.30512	-0.562535	0.116649	0.177914	-0.602437	-0.447584	-0.875476	-0.43038	-0.291124	-0.24538	-0.819699	0.222661	-0.0651791	0.309135	0.242451	0.510052	0.0580397	0.0712538	-0.0475003	-0.107159	-0.560997	-0.569549
146	alarm	Cocha Cashu	wild	Whine	16.8556	3.04986	-6.204	-2.54298	0.294248	-1.65896	-3.84884	-1.66079	0.70788	-0.142695	-1.99556	-1.2324	0.322586	0.202489	-0.649236	0.0186875	1.07493	0.598367	-0.644881	-0.535761	0.554044	0.820914	0.162629	-0.19939	-0.062441	-0.178637	-0.540064
147	alarm	Cocha Cashu	wild	Whine	12.0818	-2.66753	-8.59954	-2.41854	-0.943757	-2.40311	-2.67522	-0.925364	-0.706974	-1.75963	-1.4936	-0.955278	-0.642318	-1.61167	-0.493883	-0.679768	-0.458984	-0.778415	0.739356	-0.434172	-0.566373	-0.19372	0.674975	-0.22069	-0.177605	-0.130233	0.00688697
148	alarm	Cocha Salvador	wild	Whine	8.76852	-2.22441	-6.24596	-2.04218	-0.080623	-2.80361	-2.98316	-0.668899	0.0476364	-0.798807	-1.43206	-0.854469	-1.0558	-0.352741	-0.223362	-0.249654	-1.20495	-0.837372	-0.273523	-0.240769	-0.122188	-0.118567	0.390586	-0.305627	0.107496	-0.184893	0.507904
149	alarm	Cocha Salvador	wild	Whine	9.55788	-3.75409	-6.66888	-0.997117	-0.52523	-3.36125	-2.25234	-0.188686	0.0030556	-1.47475	-1.38916	-0.840467	-0.653481	-0.735995	0.132673	-0.402152	-0.890434	-0.538689	0.0313901	-0.326868	-0.219971	0.318526	0.650877	0.17148	0.531408	0.716901	0.794221
150	alarm	Cocha Salvador	wild	Whine	12.8301	-9.27712	-4.07839	-2.9435	-3.35603	-1.17895	-2.91758	-2.06353	-1.90084	-0.397052	-0.403762	-2.1421	-0.710717	-0.539192	-0.671582	-0.0212627	-0.203127	0.553393	0.218024	0.416045	0.919247	0.15547	0.304011	0.0439803	-0.220857	0.138944	-0.0895094
151	alarm	Cocha Salvador	wild	Whine	15.2909	-3.16146	-6.54942	-1.49827	-2.40937	-3.47791	-2.50496	-0.277602	-0.347924	-1.81331	-0.896378	0.206477	-1.22322	-1.16053	0.189077	0.327811	0.0788178	-0.458678	-1.26004	-0.998605	-0.309659	0.346263	0.777555	0.461119	0.0933567	0.401116	0.646843
152	alarm	Cocha Salvador	wild	Whine	6.65618	0.75699	-4.2022	-2.69662	-1.33694	-2.78284	-2.17364	-0.531117	-1.22686	-2.01647	-0.644653	0.0149257	-0.855762	-0.396608	0.36762	-0.293116	-0.701623	0.26212	0.0463963	-0.437922	0.527975	0.741504	0.0761133	-0.282325	0.424268	-0.60502	-0.516583
153	alarm	Cocha Salvador	wild	Whine	14.3233	5.34239	-3.62383	-4.9433	-4.10345	-2.70554	-2.31486	-1.78441	-1.38566	-1.28547	-1.78641	-1.92796	-1.35415	-0.354963	0.112564	-0.0756271	-0.507479	-0.569281	-0.327557	0.0597675	0.313548	0.355957	0.0202778	-0.446832	-0.708191	-0.429803	0.101017
154	alarm	Cocha Sandoval	wild	Whine	9.25203	2.37776	-4.56345	-4.63452	-1.08959	-0.727119	-1.77792	-1.77301	-0.67602	-0.307442	-1.27268	-1.22516	-1.39112	-0.325118	-0.619033	-0.584388	-1.20806	-0.558533	-0.58722	-0.179927	0.317288	0.532712	0.142697	-0.574004	0.17778	0.14313	0.452748
155	alarm	Cocha Sandoval	wild	Whine	7.22569	2.6772	-3.43385	-3.10287	-0.98826	-1.76283	-2.27641	-1.28592	0.249593	-0.475291	-1.93349	-1.6908	-0.652113	-0.541353	-0.961858	-1.03188	-0.607396	-0.574314	-1.2135	-1.35234	-0.675291	-0.33218	-0.416839	-0.652563	-0.393864	-0.0948143	0.406754
156	alarm	Zoo Duisburg	captive	Whine	9.62952	-9.75551	-3.48348	-2.34925	-3.19925	-0.258879	-0.586168	0.464957	-0.568753	-1.20414	-0.303442	-0.787071	-1.13492	-0.470707	-0.0775119	-0.635537	-0.546713	0.0812892	-0.226911	-0.74325	-0.520364	-0.551654	-0.465746	-0.12493	0.181183	0.0638686	0.19535
157	begging	Cocha Cashu	wild	Whine	8.24275	-0.0250353	-5.69812	-2.28531	-1.03367	-1.06801	-1.78635	-1.65409	-0.957804	0.486698	0.335739	-1.09533	-0.540964	-0.61143	-0.507137	-1.14644	0.247521	-0.311206	-0.563158	-1.09421	-0.2812	-0.566286	-0.0971392	-0.126076	0.245284	-0.200128	-0.154866
158	begging	Cocha Cashu	wild	Whine	9.07743	5.90071	-2.83082	-6.29816	-0.316161	2.18355	-1.84242	-3.82472	0.270485	0.888696	-1.12822	-1.43592	0.0404493	-0.130691	-1.02721	-0.419524	0.302458	0.426762	-0.48283	-0.141788	-0.0508952	0.238662	-0.278126	-0.412194	-0.869935	-0.0206509	0.134747
159	begging	Cocha Salvador	wild	Whine	7.17394	-1.58576	-5.10425	-2.25217	-1.92244	-2.72595	-1.15532	-0.134572	-0.290649	0.617365	1.06676	-0.509865	-1.54883	-0.759942	-0.134225	-1.53929	-1.46557	-0.57378	-0.498879	-1.00347	-0.357979	0.141165	-0.218975	-0.643758	0.0205134	0.230681	0.431593
160	begging	Cocha Salvador	wild	Whine	11.0043	-5.67771	-3.2601	1.61396	-2.09334	-3.91998	0.41906	0.818045	-1.3616	-0.176448	0.25399	-1.08827	-0.605123	-0.426235	-0.608677	-0.308332	0.0347156	-0.45855	-1.15188	-1.03101	-0.342615	0.0328741	0.106707	-0.377204	-0.372894	-0.0430626	0.455292
161	begging	Cocha Salvador	wild	Whine	10.161	-5.75109	-4.36635	-1.30254	-2.93495	-2.40131	0.102383	-0.1046	-0.578357	-0.134648	-1.00687	-1.30619	-0.870494	0.181622	-1.04735	-0.292923	-0.306552	-0.247777	-0.60934	-0.0900909	-0.159281	-0.584317	-0.384569	-0.973898	0.263201	-0.0130661	-0.0548725
162	begging	Cocha Sandoval	wild	Whine	6.68165	-4.8556	-7.40954	-2.88395	-1.66557	-4.03225	-1.90431	0.452909	0.127338	-0.785772	-0.892211	-0.121874	-1.23625	-0.272411	-0.582399	-0.648969	-1.30389	-0.700738	-0.673886	-0.552288	-0.295839	-0.305013	-0.207728	-0.543113	0.0893048	-0.445547	0.452908
163	begging	Cocha Sandoval	wild	Whine	6.8398	-2.57884	-6.51086	-3.16442	-0.437628	-1.4665	-1.67671	0.141661	0.615808	-0.10342	-1.50109	-1.01639	-0.160952	0.982103	0.205089	-0.383014	-0.752606	-0.167951	-0.262541	-0.682256	-0.0606654	0.0071884	0.0531079	-0.382437	0.565874	0.454738	0.70873
164	begging	Cocha Sandoval	wild	Whine	10.6842	-0.921001	-5.76039	-2.06285	-0.684317	-1.82235	-0.248431	1.00789	-0.472883	-1.37617	-0.351485	-0.174007	-1.01832	-0.709473	-0.409487	-0.562762	-0.507561	0.134674	0.339117	-0.4929	-0.318327	0.0814532	0.376604	0.105477	0.332224	0.513191	0.469939
165	begging	Cocha Sandoval	wild	Whine	7.31658	0.0436624	-4.97274	-2.85916	-1.19179	-2.97604	-2.67345	-0.166321	1.29893	0.313685	-0.745357	-0.194595	-0.128539	-0.0766365	-0.423318	-0.0791204	-0.523536	-0.0265554	0.0960347	0.358036	0.235484	-0.42027	-0.341996	-0.664158	0.0342117	0.062612	0.407438
166	begging	Cocha Sandoval	wild	Whine	7.44622	-7.83023	-4.8338	-1.3209	-3.30041	-2.21298	0.0298181	-1.09228	-0.395689	-0.394231	-1.91725	-1.25974	-1.04706	-0.835961	-0.948666	-0.818708	-1.34293	-0.0619717	-0.131381	-0.358906	-0.166703	0.173698	0.298495	0.187619	0.272386	0.167044	0.464121
167	begging	Cocha Sandoval	wild	Whine	10.2196	-5.83407	-4.73614	0.195724	-2.27314	-2.19055	1.06565	0.426308	-0.530731	-0.671667	-0.936302	-0.527613	0.439754	-0.308051	-0.574079	-0.418794	-0.488797	-0.231696	-0.265037	-0.736984	-0.456793	-0.264274	-0.0620863	0.0334318	0.327936	0.0263516	0.184004
168	begging	Cocha Sandoval	wild	Whine	3.9947	-0.706579	-4.17145	-2.20169	0.634445	-1.07385	-2.53686	-1.70489	0.195481	0.730766	-0.557588	-1.34384	-1.91611	-1.18439	-1.46851	-0.78658	-0.584517	-0.078112	-0.453336	-0.122983	0.399035	0.9342	0.731171	0.179911	-0.108464	-0.314397	0.0876547
169	begging	Cocha Sandoval	wild	Whine	6.58933	-0.466253	-5.60007	-4.23221	-1.33486	-1.611	-1.21864	-0.805779	-0.205075	-0.304362	-1.12707	-1.17506	-1.07288	-0.253091	-0.860763	-0.487965	-0.544903	0.3516	-0.0302163	-0.11385	-0.160075	0.365982	0.722963	0.459423	0.763031	0.115997	0.494957
170	begging	Cocha Sandoval	wild	Whine	5.46571	0.796426	-4.72927	-3.97686	-0.848331	-0.449666	-1.06256	-1.36855	-0.610038	0.0668132	-0.730213	-1.63017	-1.61169	-0.293677	-0.69206	-1.14901	-1.30558	-0.412317	-0.0923445	-0.0708491	-0.401616	-0.274726	-0.130937	0.0316558	0.487895	0.356534	0.386785
171	begging	Cocha Sandoval	wild	Whine	7.3291	-3.174	-6.70123	-1.99704	-0.286284	-1.78977	-1.06962	0.195016	-0.372379	-0.925959	-0.356763	-0.637067	-1.01759	-0.944184	-0.135296	0.080284	-0.078848	0.165289	-0.0885921	-0.622843	-0.42607	0.131731	0.477963	0.137936	0.8981	0.817377	0.752904
172	begging	Cocha Tres Chimbadas	wild	Whine	7.16865	-3.47799	-4.89112	-1.37221	-0.834403	0.610686	1.75319	0.966954	0.309071	-0.416395	-1.50812	-0.263886	-0.00450243	-1.02215	-1.35606	0.120368	-0.671308	-0.970731	-0.065352	0.278782	-0.625755	-0.696727	0.137602	-0.0195377	0.354845	0.0911172	0.459172
173	begging	Cocha Tres Chimbadas	wild	Whine	4.21277	1.46852	-2.92691	-3.77426	-3.15823	-1.05126	0.178668	-0.174858	-0.694429	-0.664049	-1.27705	-0.976405	-0.625264	-0.283298	-1.35617	-0.523496	-0.354225	-0.650672	-0.78821	-0.394761	-0.286522	-0.845838	-0.374735	-0.743813	-0.00202551	0.235888	0.95249
174	begging	Cocha Tres Chimbadas	wild	Whine	5.28609	0.905956	-4.81224	-3.60031	-1.00252	-1.22411	-0.557875	0.816158	0.0296309	-1.21161	-1.26134	-0.298711	-1.16775	-0.674069	-0.714034	-0.843554	-1.39192	-0.453576	-0.34498	-0.827473	-0.55295	-0.196325	-0.311113	-0.879657	0.0667632	0.113914	0.813667
175	begging	Cocha Tres Chimbadas	wild	Whine	6.56025	-1.51318	-5.34913	-2.00909	-1.12614	-1.27276	-0.643894	-0.752745	-0.682489	-0.194554	-0.403105	-0.632273	-0.183804	-0.19658	-0.810921	-0.354237	0.0092744	-0.296509	-0.6404	-0.445114	-0.297249	-0.165848	0.168825	-0.45578	-0.144111	0.379808	0.743282
176	begging	Cocha Tres Chimbadas	wild	Whine	6.46852	-1.90014	-5.69474	-3.15575	-2.00417	-1.63716	-0.39298	-0.265268	-0.972716	-0.632398	-0.770796	0.0725549	0.0269394	0.113092	-1.44049	-1.01284	-0.66596	-0.28823	-0.543683	-0.565831	-0.678354	-0.624814	0.21428	-0.38096	0.123644	0.155725	0.689285
177	begging	Cocha Tres Chimbadas	wild	Whine	5.64003	-1.26326	-5.70699	-3.49579	-1.38182	-0.891463	-0.681207	-0.656367	-0.654563	-0.303297	-1.08826	-0.663186	-0.475562	-0.327159	-1.40463	-0.59396	-0.410568	-0.587581	-0.91767	-0.354493	-0.317733	-0.612602	-0.263652	-0.802885	-0.205049	-0.0735501	0.737712
178	begging	Cocha Tres Chimbadas	wild	Whine	5.20859	-0.393079	-3.22704	-2.94362	-1.21665	-1.61076	-0.631001	-1.5989	-0.849324	-0.27821	-0.942556	-2.02569	-2.20766	-0.72835	-0.450001	-0.0171406	-0.625857	0.162596	-0.740575	0.104859	0.0447875	0.838652	-0.134412	0.0497057	0.0575544	0.841515	0.312813
179	begging	Cocha Tres Chimbadas	wild	Whine	4.05567	1.68111	-2.82876	-4.03785	-1.07785	-1.74563	-1.49281	-0.521111	-0.273905	-0.493606	-2.48599	-1.59569	-2.35136	-0.529671	-0.722175	1.07325	-0.821454	-1.12749	-1.44221	-0.685099	-0.457156	-0.924315	-0.394558	-1.09971	-0.322356	-0.479582	1.14623
180	begging	Cocha Tres Chimbadas	wild	Whine	10.5123	-0.370968	-7.62761	-2.78264	1.20934	-1.18682	-1.40328	0.771263	-0.560935	-1.91532	-0.187577	0.455934	-1.62263	-1.3826	-0.0114653	-0.0391143	-0.748427	0.057855	0.026162	0.210584	0.0633015	0.0598409	0.622539	0.14196	0.172613	0.0913471	0.566785
181	begging	Cocha Tres Chimbadas	wild	Whine	6.60913	-2.40571	-6.57949	-2.52073	-1.2493	-2.38472	-1.95428	-1.12469	-0.849316	-1.47641	-1.28815	-0.83087	-0.383151	-1.25482	-2.0045	-1.47253	-0.518519	-1.07368	-1.09302	-1.07536	-0.670601	-0.417215	0.10639	0.00677071	-0.206997	-0.361907	0.0807493
182	begging	Cocha Tres Chimbadas	wild	Whine	5.23432	-1.47706	-4.48723	-3.12462	-1.15617	-0.837008	0.51059	-0.376864	-1.92625	-1.34975	-0.708795	-0.440347	-1.83381	-0.742154	-0.697481	0.442047	0.154679	0.958467	-0.0573521	0.211834	0.290228	0.643539	0.249995	0.29849	0.461012	0.0518288	0.22199
183	begging	Cocha Tres Chimbadas	wild	Whine	2.44614	1.91398	-4.65761	-6.78139	-2.07049	-0.276948	-1.01086	-0.731386	0.912657	-0.865067	-3.25479	-1.18921	0.411547	-1.08067	-2.47341	0.168481	0.775731	-0.0920245	-0.675623	0.917422	0.457737	0.0563889	0.460192	1.7181	0.558181	-0.288703	0.331092
184	begging	Cocha Tres Chimbadas	wild	Whine	3.20988	-2.12192	-5.30946	-2.36129	-0.618592	-2.23221	-2.28118	-1.55765	-0.739757	-0.583641	-0.049676	-0.199887	-1.03438	-0.889156	-0.529065	-0.234232	-0.679261	-0.249694	-0.0818484	0.194403	-0.106719	0.269444	0.0280999	0.2783	0.124062	0.480182	0.430577
185	begging	Cocha Tres Chimbadas	wild	Whine	8.4382	-3.46585	-5.32145	-0.895169	-2.15844	-2.46044	0.110677	0.682321	-0.58147	-0.788397	-0.064648	-0.771691	-0.398835	-0.768242	-0.317556	-0.649185	-0.193541	-0.734334	-0.197691	-0.348558	-0.0805463	-0.231141	0.153966	-0.0293262	-0.0616083	-0.0963444	0.336929
186	begging	Cocha Tres Chimbadas	wild	Whine	8.31046	-1.664	-7.43167	-2.46189	0.0835175	-2.37583	-1.4819	1.64805	-0.0223358	-2.85878	-0.48727	0.0878395	-1.59314	-1.63602	0.298982	-0.805641	-1.05	-0.390566	0.113493	-0.643323	-0.424921	-0.699231	-0.392908	-0.356433	0.160007	0.29158	0.217961
187	begging	Cocha Tres Chimbadas	wild	Whine	5.6224	-3.20194	-4.83515	-1.39565	-0.520061	-2.74807	-0.678165	1.37037	0.483413	-1.71976	-1.63086	-0.520005	-1.14521	-1.85726	-2.17456	-1.35104	-1.36948	-0.727056	-0.288932	-0.502876	-1.40183	-0.825716	0.0917553	-0.122614	-0.225141	0.0157339	0.402252
188	begging	Cocha Tres Chimbadas	wild	Whine	5.73942	-5.17174	-7.64128	-1.90776	-0.458787	-1.78664	-1.13986	-0.909693	-1.81636	-2.43574	-1.29758	-0.928953	-0.283147	-1.48785	-1.00451	-0.245357	0.496707	-0.43917	-0.237784	0.305747	0.259814	-0.198928	0.365688	0.3428	0.0649037	0.16831	0.024178
189	begging	Cocha Tres Chimbadas	wild	Whine	4.41574	-1.5485	-5.51565	-3.62043	-0.547191	-1.14277	-1.20715	-0.149411	0.820543	-0.577698	-1.16075	0.0614205	-0.607733	-1.38712	-1.76914	-0.366265	0.0320355	0.435802	0.43591	0.190921	-0.197332	0.367501	0.867388	0.165434	0.520202	0.192555	0.224302
190	begging	Cocha Tres Chimbadas	wild	Whine	5.96862	-0.881255	-5.82	-3.88253	0.158921	-0.857185	-1.89117	-1.1146	-0.302385	-1.24352	-1.10811	-0.224715	-1.15646	-0.84552	-0.786245	-0.99116	-0.845559	0.476738	-0.0727623	-0.149884	0.405214	0.468946	-0.105868	-0.197852	0.624038	-0.0564796	0.0607067
191	begging	Tierpark Hagenbeck	captive	Whine	14.2168	-8.20926	-8.6459	-0.977895	-2.25436	-2.31223	-0.782766	-0.580308	-0.690383	-0.851911	-1.35706	-0.971213	-0.993594	-1.08266	-0.821234	-0.760633	-0.700184	-0.17341	0.103809	0.241595	0.437656	0.749389	0.82151	0.692028	0.599741	0.609306	0.462617
192	begging	Tierpark Hagenbeck	captive	Whine	14.0197	-9.20382	-6.45125	-0.646298	-2.69031	-2.75215	-1.8822	0.0536279	-1.04528	-1.90951	-0.700319	-1.27192	-1.40682	-0.43275	-1.07886	-1.595	-1.56033	-1.0788	-0.329603	-0.362306	-0.479625	-0.211394	-0.431347	-0.608431	-0.281351	0.36053	0.461605
193	begging	Tierpark Hagenbeck	captive	Whine	11.1565	-9.212	-3.85807	-3.10787	-3.58729	-0.906821	-1.66782	-0.985576	-1.39944	-1.31149	-0.595941	-0.821855	-1.04281	-0.820347	-0.552902	-0.720462	-0.659733	-0.601487	-0.535923	-0.189688	-0.310375	-0.466321	-0.110236	0.0127483	0.0382365	0.0332533	0.435319
194	begging	Tierpark Hagenbeck	captive	Whine	7.4746	-12.9308	-2.99926	-1.15745	-3.27572	-1.69268	-0.822879	-0.838655	-1.21599	-0.0357663	-0.357853	-0.227819	-0.394416	-0.500751	-0.0345556	0.121248	0.830987	0.526471	0.302858	0.409488	0.1561	0.0122651	0.176037	-0.0142744	0.142304	-0.107151	0.215428
195	begging	Tierpark Hagenbeck	captive	Whine	10.9746	-9.3425	-5.0861	-1.47218	-1.64534	-1.17853	-1.41009	0.220068	-0.514043	-1.30346	-1.21985	-1.36836	-1.26309	-0.875129	-0.525603	-0.516234	-0.483429	-0.00698996	0.262175	0.226936	0.146808	0.243529	0.374728	0.0511776	0.185022	0.282152	0.166484
196	begging	Tierpark Hagenbeck	captive	Whine	8.69538	-11.1255	-4.80543	-0.908044	-0.803671	-0.00474774	-0.588443	0.0824633	-0.478863	-0.0867514	0.139914	-0.362089	-0.716933	-0.256284	-0.198062	0.310056	0.888484	-0.150161	0.238332	0.40929	-0.225556	-0.121976	0.225299	0.174431	0.180116	-0.139009	0.187938
197	begging	Tierpark Hagenbeck	captive	Whine	8.52256	-11.6268	-4.47883	-2.31186	-2.59502	-0.885584	-1.77131	-0.974066	-0.185832	0.335486	-0.346015	-0.440068	-0.39882	-0.844623	-0.55271	-0.313876	-0.262533	-0.342415	-0.15287	-0.289198	-0.476488	-0.568106	-0.0270174	0.168373	0.425921	0.109509	0.19501
198	begging	Zoo Duisburg	captive	Whine	10.2991	-11.3611	-0.294227	-1.39202	-2.97294	-1.3389	-2.54137	-0.213134	-2.0334	-0.446825	1.29143	0.376644	-0.0087862	-0.220813	-0.0246117	-0.379063	-0.275369	0.260707	-0.104581	0.361542	0.085479	-0.135926	-0.141317	-0.283401	0.318007	0.0919385	-0.28795
199	isolation	Cocha Sandoval	wild	Whine	11.6303	-6.69124	-5.1435	0.448182	-2.01152	-2.31612	-0.288814	-0.667075	0.243088	0.562011	-0.747708	-0.446534	-0.193076	-1.18099	-1.26647	-0.362067	-0.989462	-0.836065	-0.320104	-0.379232	-0.225042	0.289183	-0.0669425	-0.407464	0.0998505	-0.0580942	-0.0267414
200	isolation	Cocha Sandoval	wild	Whine	10.1468	-4.76651	-9.40661	-2.60758	0.411553	-2.7988	-2.23677	0.397431	0.963742	-0.767733	-1.31765	-0.166666	-0.540778	-0.834091	-0.372135	0.0922237	-0.913682	-0.585115	-0.420425	-0.416012	-0.139459	0.234431	0.430422	-0.195266	0.241736	0.0651642	0.864479
