# Supplementary material for: Territorial choruses of giant otter groups (Pteronura brasiliensis) encode information on group identity
Source: PLoS One. 2017 Oct 12;12(10):e0185733. doi: 10.1371/journal.pone.0185733 (PMC5638252; doi:10.1371/journal.pone.0185733)
Supplement: S3 Table — (XLSX) [file pone.0185733.s003.xlsx]

## Sheet: assessment of model fit
S3 Table. Assessment of model fit of the discriminant function analyses conducted on group chorus excerpts and single screams (wavering screams and whines).
Group chorus	Function	Eigenvalue	Percentage of variance	Test of function	Wilks' lambda	Chi-square	df	P
Behavioral Context Differences	1	1.032	95.6	1 to 2	0.47	110.704	16	<0.0001
Behavioral Context Differences	2	0.048	4.4	2	0.954	6.859	7	0.444
Alarm - Group Differences	1	6.152	88.7	1 to 4	0.075	155.583	20	<0.0001
Alarm - Group Differences	2	0.648	9.3	2 to 4	0.535	37.539	12	<0.0001
Alarm - Group Differences	3	0.134	1.9	3 to 4	0.881	7.575	6	0.271
Alarm - Group Differences	4	0.001	0	4 to 4	0.999	0.056	2	0.972
Begging - Group Differences	1	2.316	54.3	1 to 3	0.079	182.657	12	<0.0001
Begging - Group Differences	2	1.26	29.6	2 to 3	0.262	96.35	6	<0.0001
Begging - Group Differences	3	0.687	16.1	3	0.593	37.643	2	<0.0001
Wavering screams	Function	Eigenvalue	Percentage of variance	Test of function	Wilks' lambda	Chi-square	df	P
Behavioral Context Differences	1	0.529	68.3	1 to 2	0.525	54.73	10	<0.0001
Behavioral Context Differences	2	0.245	31.7	2	0.803	18.634	4	0.001
Begging - Group Differences	1	6.566	90	1 to 3	0.071	130.875	21	<0.0001
Begging - Group Differences	2	0.46	6.3	2 to 3	0.538	30.701	12	0.002
Begging - Group Differences	3	0.273	3.7	3	0.785	11.965	5	0.035
Whines	Function	Eigenvalue	Percentage of variance	Test of function	Wilks' lambda	Chi-square	df	P
Behavioral Context Differences	1	0.257	100	1	0.796	8.92	2	0.012
Begging - Group Differences	1	2.578	100	1	0.279	26.773	2	<0.0001
MFCCs for all DFAs were selected based on stepwise DFAs with trial data (1/3 of the original data). MFCCs that best discriminated the trial data were included in DFAs with test data (2/3 of original data).
DFA results on test data are reported in the table.
Group chorus - Behavioral context differences: 8 MFCCs were selected (MFCCs 1, 5-7, 14, 25-27)
Group chorus - Alarm - Group differences: 4 MFCCs were selected (MFCCs 1-4)
Group chorus - Begging - Group differences: 4 MFCCs were selected (MFCCs 1-3, 8)
Wavering scream - Behavioral context differences: 5 MFCCs were selected (MFCCs 4,6,8,25-26)
Wavering scream - Begging - Group differences: 7 MFCCs were selected (MFCCs 1-4, 6, 16, 18)
Whine - Behavioral context differences: 2 MFCCs were selected (MFCCs 1, 8)
Whine - Begging - Group differences: 1 MFCC was selected (MFCC 2)
							v

## Sheet: confusion matrices
S3 Table. Confusion matrices of the discriminant function analyses conducted on group chorus excerpts and single screams (wavering screams and whines).
Group Chorus - Behavioral Context Differences
	Predicted [%]
Observed	Alarm	Begging	Isolation	Total
Alarm	63.6	28.8	7.6	100
Begging	16.9	83.1	0	100
Isolation	60	0	40	100
Group Chorus - Alarm Context - Group Differences
	Predicted [%]
Observed	Cocha Cashu	Cocha Salvador	Cocha Sandoval	Cocococha	Zoo Duisburg	Zoo Hagenbeck	Total
Cocha Cashu	92.3	0	0	3.8	3.8	0	100
Cocha Salvador	40	30	20	10	0	0	100
Cocha Sandoval	33.3	33.3	33.3	0	0	0	100
Cocococha	33.3	66.7	0	0	0	0	100
Zoo Duisburg	0	0	0	0	85.7	14.3	100
Zoo Hagenbeck	0	0	0	0	25	75	100
Group Chorus - Begging Context - Group Differences
	Predicted [%]
Observed	Zoo Duisburg	Zoo Hagenbeck	Cocha Tres Chimbadas	Zoo Dortmund	Total
Zoo Duisburg	78.9	10.5	0	10.5	100
Zoo Hagenbeck	9.1	78.8	0	12.1	100
Cocha Tres Chimbadas	0	25	75	0	100
Zoo Dortmund	14.3	14.3	0	71.4	100
Wavering Scream - Behavioral Context Differences
	Predicted [%]
Observed	Alarm	Begging	Isolation	Total
Alarm	36.4	63.6	0	100
Begging	3	94	3	100
Isolation	8.3	58.3	33.3	100
Wavering Scream - Begging Context - Group Differences
	Predicted [%]
Observed	Zoo Duisburg	Zoo Hagenbeck	Cocha Salvador	Cocha Tres Chimbadas	Total
Zoo Duisburg	44.4	44.4	11.1	0	100
Zoo Hagenbeck	7.4	92.6	0	0	100
Cocha Salvador	0	0	66.7	33.3	100
Cocha Tres Chimbadas	5.9	5.9	0	88.2	100
Whine - Behavioral Context Differences
	Predicted [%]
Observed	Alarm	Begging	Total
Alarm	28.6	71.4	100
Begging	7.1	92.9	100
Whine - Begging Context - Group Differences
	Predicted [%]
Observed	Cocha Tres Chimbadas	Cocha Sandoval	Zoo Hagenbeck	Total
Cocha Tres Chimbadas	100	0	0	100
Cocha Sandoval	0	91.7	8.3	100
Zoo Hagenbeck	14.3	85.7	0	100
